# Supplementary material for: What Patients Find on the Internet When Looking for Information About Percutaneous Coronary Intervention: Multilanguage Cross-sectional Assessment
Source: J Med Internet Res. 2022 Dec 6;24(12):e41219. doi: 10.2196/41219 (PMC9768670; doi:10.2196/41219)
Supplement: Multimedia Appendix 2 [file jmir_v24i12e41219_app2.xlsx]

## Sheet: Data
Number	WEBSITE	Google rank	General characteristics					eEurope 2002 quality criteria												Quality assessment - consensus
			Specialization	Ownership	Purpose	Format	Paradigm	Q1	Q2	Q3	Q4	Q5	Q6	Q7	Q8	Q9	Q10	Q11	Q12	E1	A1	E2	A2	E3	A3	E4	A4	E5	A5	E6	A6	E7	A7	E8	A8	E9	A9	E10	A10	E11	A11	E12	A12	E13	A13	E14	A14	E15	A15
English language
1	www.health.harvard.edu	1	1	5	0	1	0	0	1	1	0	1	1	1	1	0	1	1	1	1	2	1	2	1	2	0	NA	1	1	0	NA	1	1	0	NA	0	NA	1	0	0	NA	0	NA	0	NA	0	NA	0	NA
2	www.medicalnewstoday.com	2	1	2	0	2	0	1	1	1	0	1	1	1	1	1	1	1	1	1	2	1	2	1	2	1	0	1	0	1	0	1	0	0	NA	1	0	0	NA	1	1	0	NA	1	2	0	NA	0	NA
3	www.heart.org	3	0	5	0	5	0	1	1	0	1	0	1	1	0	0	0	0	1	1	2	1	1	1	1	1	1	1	1	0	NA	1	0	0	NA	0	NA	0	NA	0	NA	0	NA	0	NA	0	NA	0	NA
4	medlineplus.gov	4	1	5	0	1	0	0	1	1	0	1	1	1	1	1	1	1	1	1	2	1	2	1	1	1	1	1	1	0	NA	1	2	1	1	1	1	0	NA	1	1	0	NA	0	NA	0	NA	0	NA
5	en.wikipedia.org	5	1	0	0	1	0	1	1	0	1	0	1	1	0	1	0	1	0	1	2	0	NA	0	NA	1	0	1	1	1	0	1	0	0	NA	0	NA	0	NA	0	NA	0	NA	0	NA	0	NA	0	NA
6	www.healthline.com	6	1	0	2	1	0	1	1	1	0	1	1	1	1	1	1	1	1	1	1	1	1	0	NA	0	NA	1	2	0	NA	1	2	1	1	1	1	0	NA	1	1	1	1	0	NA	0	NA	0	NA
7	www.webmd.com	7	1	6	0	2	0	0	1	1	1	1	1	1	0	1	1	1	1	1	2	1	1	1	1	1	2	1	2	1	1	1	1	1	1	1	1	1	0	1	1	1	0	1	2	1	1	0	NA
8	www.nhlbi.nih.gov	8	1	5	0	1	0	1	1	1	1	1	1	1	0	0	0	0	1	1	2	1	2	1	1	1	0	1	2	0	NA	1	1	1	1	1	1	0	NA	1	0	1	0	1	2	0	NA	0	NA
9	www.mayoclinic.org	9	1	1	1	3	0	1	1	1	1	1	1	1	1	1	0	0	0	1	2	0	NA	1	1	1	2	1	1	0	NA	1	2	1	1	0	NA	1	1	1	2	0	NA	1	1	0	NA	0	NA
10	www.radiologyinfo.org	10	1	0	0	1	0	0	1	1	1	1	1	1	0	0	0	0	0	1	1	1	1	1	1	1	0	0	NA	0	NA	1	0	1	1	1	2	0	NA	1	1	0	NA	1	0	1	1	0	NA
11	www.nhs.uk	11	1	1	0	1	0	1	1	0	1	1	1	0	0	0	0	1	1	1	2	1	2	1	2	1	0	1	2	0	NA	1	1	1	1	0	NA	1	1	1	1	1	1	1	2	0	NA	0	NA
12	www.bhf.org.uk	12	0	0	2	1	1	1	1	1	1	1	1	1	0	0	0	0	0	1	1	1	2	1	2	0	NA	0	NA	0	NA	1	1	0	NA	0	NA	1	0	0	NA	1	2	1	2	0	NA	0	NA
13	www.svhhearthealth.com.au	13	0	1	0	1	0	1	1	0	1	1	1	1	0	0	0	0	0	1	2	0	NA	0	NA	0	NA	0	NA	0	NA	1	2	1	1	0	NA	1	1	1	2	1	2	1	1	1	1	0	NA
14	www.heartfoundation.org.nz	14	0	0	2	1	0	1	1	0	1	0	1	1	0	0	0	0	0	1	1	0	NA	0	NA	1	1	1	1	0	NA	1	1	0	NA	0	NA	1	0	0	NA	1	1	1	2	0	NA	0	NA
15	www.texasheart.org	15	0	5	0	3	0	1	1	1	1	1	1	1	0	0	0	0	1	1	2	1	1	1	0	1	2	1	1	1	1	1	1	1	2	0	NA	1	1	1	1	0	NA	1	2	0	NA	0	NA
16	www.hopkinsmedicine.org	17	1	1	0	3	0	1	1	1	1	1	1	1	0	0	0	0	0	1	2	0	NA	0	NA	1	2	1	2	0	NA	1	1	1	2	1	2	1	1	1	1	1	2	0	NA	1	2	1	2
17	kidshealth.org	19	1	6	0	0	0	0	1	0	1	0	1	1	0	0	0	0	1	1	1	1	1	0	NA	0	NA	0	NA	0	NA	0	NA	1	1	1	0	0	NA	1	0	0	NA	0	NA	0	NA	0	NA
18	www.verywellhealth.com	24	1	5	0	1	0	1	1	1	1	1	1	1	1	1	1	0	1	1	1	0	NA	1	0	1	2	1	2	0	NA	1	0	0	NA	0	NA	0	NA	0	NA	1	1	0	NA	0	NA	0	NA
19	www.ottawaheart.ca	25	0	1	0	3	0	1	1	0	1	1	1	0	0	0	0	0	0	1	2	0	NA	1	1	0	NA	0	NA	0	NA	0	NA	1	0	0	NA	1	1	0	NA	1	2	1	2	0	NA	0	NA
20	my.clevelandclinic.org	56	1	1	1	3	0	1	1	0	1	0	1	1	0	0	0	0	0	1	1	1	2	1	1	1	0	1	2	0	NA	1	0	1	1	1	0	1	0	0	NA	0	NA	0	NA	0	NA	0	NA
21	www.heartandstroke.ca	57	0	0	2	0	0	1	1	0	1	1	0	1	0	0	0	0	0	1	2	0	NA	0	NA	0	NA	0	NA	0	NA	1	1	1	0	1	2	0	NA	0	NA	0	NA	0	NA	0	NA	0	NA
22	www.medicinenet.com	59	1	2	0	2	0	0	1	1	1	1	1	1	1	0	0	0	1	1	1	1	2	1	2	0	NA	1	1	0	NA	1	2	0	NA	0	NA	1	1	0	NA	0	NA	1	2	0	NA	0	NA
23	www.delraymedicalctr.com	67	1	1	1	3	0	1	1	0	0	0	1	1	0	0	0	0	0	1	1	1	1	1	0	1	0	0	NA	1	2	0	NA	0	NA	0	NA	0	NA	0	NA	0	NA	0	NA	0	NA	0	NA
24	www.urmc.rochester.edu	73	1	5	0	1	0	0	1	1	1	0	1	1	0	0	0	0	1	1	2	0	NA	0	NA	1	2	1	2	0	NA	1	1	1	2	1	2	1	1	1	1	1	2	0	NA	1	2	1	2
25	www.newcastle-hospitals.org.uk	83	1	1	1	3	0	1	1	0	1	1	0	0	0	0	0	0	0	1	2	0	NA	0	NA	0	NA	0	NA	0	NA	1	0	1	0	1	1	1	0	1	0	0	NA	1	2	1	2	0	NA
German language
1	netdoktor.de	2	1	2	0	1	0	1	1	1	1	1	1	1	1	0	1	0	0	1	2	0	NA	1	1	1	1	1	2	1	2	1	2	0	NA	1	0	1	2	0	NA	0	NA	0	NA	0	NA	0	NA
2	qualitaetskliniken.de	3	1	2	0	1	0	1	1	0	1	1	1	1	0	0	0	1	0	1	2	0	NA	1	0	1	1	1	2	0	NA	1	1	0	NA	0	NA	1	2	0	NA	0	NA	0	NA	0	NA	0	NA
3	herzerholung.de	4	0	2	1	3	0	1	1	1	1	1	1	1	0	0	0	0	0	1	2	1	2	1	1	0	NA	1	2	0	NA	1	0	0	NA	0	NA	0	NA	0	NA	0	NA	0	NA	0	NA	0	NA
4	herzstiftung.de	5	0	0	1	3	0	1	1	1	1	1	1	1	0	0	0	0	0	1	1	1	2	1	2	1	2	1	2	1	2	1	1	0	NA	1	0	1	1	0	NA	0	NA	0	NA	0	NA	0	NA
5	herzbewusst.de	6	0	2	0	1	0	1	1	0	1	1	1	1	0	0	0	0	0	1	2	1	0	1	0	1	2	1	2	0	NA	1	1	0	NA	1	1	1	1	0	NA	0	NA	0	NA	0	NA	0	NA
6	devicemed.de	7	1	2	0	2	0	1	1	0	0	0	1	1	1	0	1	0	0	1	2	1	1	1	1	1	2	1	2	1	2	1	0	0	NA	0	NA	1	1	0	NA	0	NA	0	NA	0	NA	0	NA
7	patienten-information.de	8	1	0	0	1	0	1	1	1	1	1	1	1	0	0	1	0	0	1	1	1	2	1	1	0	NA	0	NA	0	NA	1	0	0	NA	0	NA	1	0	0	NA	0	NA	0	NA	0	NA	0	NA
8	cardio-guide.com	10	0	2	0	1	0	1	1	1	0	0	1	1	1	0	0	0	0	1	2	1	1	1	1	1	2	1	1	0	NA	0	NA	0	NA	0	NA	0	NA	0	NA	0	NA	0	NA	0	NA	0	NA
9	apotheken-umschau.de	11	0	2	0	1	0	1	1	1	1	1	1	1	1	0	0	1	0	1	2	0	NA	1	0	1	2	1	2	1	1	0	NA	0	NA	0	NA	0	NA	0	NA	0	NA	0	NA	0	NA	0	NA
10	cardiosecur.com	12	0	3	1	3	0	1	1	0	1	0	1	1	0	0	0	0	0	1	2	0	NA	1	0	1	1	1	2	1	0	1	0	0	NA	0	NA	1	1	0	NA	0	NA	0	NA	0	NA	0	NA
11	kardiologie-bremen.com	13	0	2	1	3	0	1	1	0	0	0	1	1	1	0	0	0	0	1	1	0	NA	0	NA	1	1	1	2	1	0	0	NA	0	NA	0	NA	0	NA	0	NA	0	NA	0	NA	0	NA	0	NA
12	ndr.de	14	1	6	0	2	2	1	0	0	0	0	1	1	1	0	1	0	0	1	1	1	1	1	1	1	2	1	1	0	NA	1	2	0	NA	0	NA	1	0	0	NA	0	NA	0	NA	0	NA	0	NA
13	cardio-centrum.com	15	0	1	1	3	0	1	1	0	0	0	1	1	0	0	0	0	0	1	1	0	NA	0	NA	1	2	1	1	1	0	1	0	0	NA	0	NA	0	NA	0	NA	0	NA	1	1	0	NA	0	NA
14	kardionet.de	20	0	2	0	1	0	1	1	1	0	0	1	1	1	0	0	1	0	1	2	0	NA	0	NA	0	NA	1	2	1	1	1	1	0	NA	0	NA	0	NA	0	NA	0	NA	0	NA	0	NA	0	NA
15	netdoktor.at	21	1	2	0	2	0	1	1	0	1	1	1	1	1	1	1	0	0	1	2	1	1	1	0	1	2	1	2	1	1	1	0	1	0	1	2	1	2	0	NA	0	NA	1	0	0	NA	0	NA
16	lakumed.de	22	1	1	1	3	0	1	1	1	0	0	1	1	1	0	0	0	0	1	0	1	0	1	2	1	0	1	2	1	0	0	NA	0	NA	0	NA	1	1	0	NA	0	NA	0	NA	0	NA	0	NA
17	cardio-bielefeld.de	23	0	1	1	3	0	1	0	0	0	0	1	1	0	0	0	0	0	1	0	0	NA	0	NA	0	NA	1	2	0	NA	0	NA	0	NA	0	NA	0	NA	0	NA	0	NA	0	NA	0	NA	0	NA
18	theheart.de	24	0	4	0	1	0	1	1	1	1	1	1	1	1	0	0	1	0	1	1	1	2	1	1	1	2	1	2	1	1	1	1	0	NA	0	NA	0	NA	0	NA	0	NA	0	NA	0	NA	0	NA
19	leading-medicine-guide.de	25	1	2	1	1	0	1	1	0	1	1	1	1	1	0	1	0	0	1	2	1	0	1	0	1	2	1	2	1	1	1	0	0	NA	0	NA	0	NA	0	NA	0	NA	0	NA	0	NA	0	NA
20	hirslanden.ch	26	1	1	1	3	0	1	1	0	0	0	1	1	1	0	1	0	0	1	0	1	2	1	0	1	2	1	2	1	2	0	NA	0	NA	0	NA	1	0	0	NA	0	NA	0	NA	0	NA	0	NA
21	swr.de	31	1	6	0	2	2	1	0	0	0	0	1	1	1	0	1	1	0	1	0	0	NA	0	NA	0	NA	0	NA	0	NA	0	NA	0	NA	0	NA	0	NA	0	NA	0	NA	0	NA	0	NA	0	NA
22	rotkreuzkliniken.de	34	1	1	1	3	0	1	1	1	0	0	1	1	0	0	0	0	0	1	1	1	2	1	0	0	NA	0	NA	0	NA	0	NA	0	NA	0	NA	1	0	0	NA	0	NA	0	NA	0	NA	0	NA
23	praxis-herz-gefaesse.de	35	0	1	1	3	0	1	1	1	0	0	1	1	0	0	0	0	0	1	1	0	NA	0	NA	1	2	1	1	0	NA	1	0	0	NA	0	NA	0	NA	0	NA	0	NA	0	NA	0	NA	0	NA
24	herzzentrum.immanuel.de	37	0	1	1	3	0	1	1	0	1	1	1	1	0	1	0	0	0	1	1	1	2	0	NA	1	2	1	0	0	NA	1	1	0	NA	0	NA	0	NA	0	NA	0	NA	0	NA	0	NA	0	NA
25	aktion-meditech.de	39	1	0	0	2	0	1	1	0	1	1	1	1	0	0	1	0	0	1	1	1	2	1	0	1	1	1	2	0	NA	0	NA	0	NA	0	NA	0	NA	0	NA	0	NA	0	NA	0	NA	0	NA
Hungarian language
1	www.webbeteg.hu	1	1	2	0	1	0	1	1	1	1	1	1	1	1	0	1	1	0	1	2	1	1	1	0	1	2	1	2	1	1	1	1	0	NA	0	NA	1	0	0	NA	0	NA	0	NA	0	NA	0	NA
2	www.egeszsegkalauz.hu	2	1	2	0	1	0	1	1	1	1	0	1	1	1	0	1	1	0	1	2	0	NA	0	NA	1	1	0	NA	0	NA	0	NA	0	NA	0	NA	0	NA	0	NA	0	NA	0	NA	0	NA	0	NA
3	www.hazipatika.com	3	1	2	0	1	0	1	1	1	0	0	1	1	1	0	1	1	0	1	2	0	NA	1	0	1	0	1	0	1	0	1	0	1	1	0	NA	1	0	1	1	0	NA	0	NA	0	NA	0	NA
4	www.kardiokozpont.hu	4	0	1	1	3	0	1	0	0	0	0	1	1	1	0	1	1	0	1	2	1	0	1	2	1	2	0	NA	1	0	1	0	0	NA	0	NA	0	NA	0	NA	0	NA	0	NA	0	NA	0	NA
5	www.gvmd.hu	9	1	4	1	4	0	1	0	0	0	0	0	1	1	0	1	0	0	1	2	1	2	1	1	1	1	1	1	0	NA	1	1	0	NA	0	NA	1	1	0	NA	1	1	0	NA	0	NA	0	NA
6	orvosilexikon.hu	19	1	4	0	1	0	1	1	1	0	0	1	1	1	0	0	1	0	1	2	1	0	1	2	1	1	1	1	0	NA	1	0	0	NA	0	NA	1	1	1	0	0	NA	0	NA	0	NA	0	NA
7	otszonline.hu	23	1	2	0	1	0	1	1	1	0	0	1	1	1	1	1	1	0	1	2	1	1	0	NA	1	2	1	2	0	NA	1	1	0	NA	0	NA	1	1	0	NA	0	NA	0	NA	0	NA	0	NA
8	www.servier.hu	29	1	3	1	3	0	1	1	0	0	0	1	1	1	0	0	0	0	1	2	1	2	1	2	1	2	0	NA	0	NA	1	2	0	NA	0	NA	1	2	0	NA	0	NA	0	NA	0	NA	0	NA
9	maganrendelesbudapest.hu	46	1	2	1	3	0	1	0	1	0	0	1	1	0	0	0	0	0	1	1	1	0	1	1	1	0	0	NA	0	NA	1	1	0	NA	0	NA	1	0	0	NA	0	NA	0	NA	0	NA	0	NA
10	hu.albertcountyhomecare.com	61	0	6	0	5	0	0	0	0	0	0	0	0	0	0	0	0	0	1	2	1	2	1	1	1	2	1	2	1	1	1	2	0	NA	1	1	1	2	0	NA	0	NA	1	2	0	NA	0	NA
11	hu.valentimcare.com	63	0	6	0	1	0	0	0	0	0	0	0	0	0	0	0	0	0	1	2	0	NA	1	1	1	2	1	2	1	0	1	2	1	2	1	1	1	2	1	2	1	0	0	NA	1	1	0	NA
12	www.clinicco.ro	68	1	1	1	3	0	1	0	0	0	0	1	1	0	0	0	0	0	1	2	1	0	1	0	1	1	1	2	1	1	1	1	0	NA	0	NA	0	NA	0	NA	0	NA	0	NA	0	NA	0	NA
13	www.mkrt.hu	72	0	0	0	0	0	1	0	0	0	0	1	1	0	0	0	0	0	0	NA	0	NA	1	2	1	0	1	0	1	0	1	1	0	NA	0	NA	1	1	0	NA	0	NA	0	NA	0	NA	0	NA
14	gyorplusz.hu	74	1	2	0	2	0	1	0	0	1	0	0	1	1	0	1	0	0	1	1	1	1	0	NA	1	2	1	2	1	1	1	0	0	NA	0	NA	1	0	0	NA	0	NA	0	NA	0	NA	0	NA
15	sanitatem.hu	75	1	1	1	3	0	1	1	0	1	1	0	1	0	0	0	0	0	1	2	1	0	1	0	1	2	1	2	0	NA	1	0	0	NA	0	NA	1	1	0	NA	0	NA	0	NA	0	NA	0	NA
16	www.jgypk.hu	82	1	5	0	5	0	1	1	0	1	1	0	1	1	0	0	0	0	1	1	1	1	1	1	1	1	1	1	0	NA	1	2	0	NA	0	NA	1	2	0	NA	0	NA	0	NA	0	NA	0	NA
17	hu.sciencenetnews.com	85	1	6	0	0	0	0	0	0	0	0	0	0	1	1	0	0	0	1	1	1	1	0	NA	1	0	1	0	0	NA	1	1	0	NA	0	NA	0	NA	0	NA	0	NA	0	NA	0	NA	0	NA
18	www.szivunkert.hu	98	0	3	1	3	0	1	1	0	1	1	1	1	0	0	0	0	0	1	2	1	1	0	NA	1	0	1	2	0	NA	1	1	0	NA	0	NA	0	NA	0	NA	0	NA	0	NA	0	NA	0	NA
19	hu.tutkrabov.net	102	1	6	0	1	0	0	0	0	0	0	0	0	0	0	0	0	0	1	2	1	1	1	2	1	2	0	NA	0	NA	1	1	0	NA	0	NA	1	1	0	NA	0	NA	0	NA	0	NA	0	NA
20	ahv.blogotirni.com	104	1	6	0	1	0	0	0	0	0	0	0	0	0	0	0	0	0	1	0	1	1	1	1	0	NA	0	NA	0	NA	1	0	0	NA	0	NA	0	NA	0	NA	0	NA	0	NA	0	NA	0	NA
21	mek.oszk.hu	105	1	0	0	5	0	1	1	0	1	1	1	1	1	1	1	0	0	1	0	1	1	1	1	0	NA	0	NA	0	NA	1	1	0	NA	0	NA	1	1	0	NA	0	NA	0	NA	0	NA	0	NA
22	hu.medic-life.com	106	1	6	0	1	0	0	0	0	0	0	0	1	0	0	0	0	0	1	2	1	1	1	1	1	1	1	1	0	NA	1	1	1	1	1	1	0	NA	0	NA	0	NA	0	NA	0	NA	0	NA
23	hogyan-kell.com	107	1	6	0	1	1	0	0	0	0	0	0	0	0	0	0	0	0	1	1	1	1	1	0	1	2	1	2	0	NA	1	1	1	1	1	1	0	NA	1	1	0	NA	0	NA	0	NA	0	NA
24	astent.blogspot.com	117	0	6	0	4	0	0	0	0	0	0	0	0	0	0	0	0	0	1	1	0	NA	1	0	0	NA	0	NA	0	NA	0	NA	0	NA	0	NA	0	NA	0	NA	0	NA	0	NA	0	NA	0	NA
25	www.informed.hu	121	1	2	2	1	0	1	1	1	1	1	1	1	1	1	1	0	0	1	1	1	1	1	0	0	NA	0	NA	0	NA	1	1	0	NA	0	NA	0	NA	0	NA	0	NA	0	NA	0	NA	0	NA
Romanian language
1	promediq.ro	2	0	1	1	3	0	1	1	1	0	0	0	1	0	0	0	0	0	1	2	1	2	1	1	0	NA	1	2	1	1	1	2	0	NA	0	NA	1	0	0	NA	0	NA	1	2	0	NA	0	NA
2	www.libertatea.ro	3	1	0	0	2	2	1	1	0	0	0	1	1	0	0	1	0	0	1	1	0	NA	1	1	1	0	0	NA	0	NA	1	0	0	NA	0	NA	0	NA	0	NA	0	NA	1	2	0	NA	0	NA
3	www.spitalulangiomedica.ro	4	0	1	1	3	0	1	1	0	0	0	1	1	0	0	0	0	0	1	1	0	NA	0	NA	1	2	1	2	1	1	1	1	0	NA	0	NA	0	NA	0	NA	0	NA	0	NA	0	NA	0	NA
4	www.clinicapolisano.ro	5	1	1	0	3	0	1	1	0	0	0	1	1	0	0	0	0	0	1	2	1	0	1	0	1	1	1	1	1	0	1	2	0	NA	0	NA	1	2	0	NA	0	NA	1	2	0	NA	0	NA
5	www.revistagalenus.ro	13	1	6	0	2	0	1	1	0	0	0	1	1	1	0	0	0	0	1	0	0	NA	0	NA	1	1	1	2	1	2	0	NA	0	NA	0	NA	0	NA	0	NA	0	NA	0	NA	0	NA	0	NA
6	www.clinicco.ro	14	1	1	1	3	0	1	1	0	0	0	1	1	0	0	0	0	0	1	1	0	NA	0	NA	1	1	1	2	1	1	0	NA	0	NA	0	NA	0	NA	0	NA	0	NA	0	NA	0	NA	0	NA
7	www.ziaruldeiasi.ro	16	1	2	0	2	2	1	1	0	1	0	1	1	1	0	1	0	0	0	NA	0	NA	0	NA	1	0	1	0	0	NA	0	NA	0	NA	0	NA	0	NA	0	NA	0	NA	0	NA	0	NA	0	NA
8	www.angioplastie.ro	19	0	1	0	0	0	1	1	0	0	0	1	1	0	0	0	0	0	1	1	0	NA	0	NA	0	NA	0	NA	0	NA	0	NA	0	NA	0	NA	0	NA	0	NA	0	NA	1	2	0	NA	0	NA
9	www.bbraun.ro	20	1	3	1	3	0	1	1	0	0	0	1	1	0	0	1	0	0	1	0	0	NA	0	NA	0	NA	1	1	0	NA	0	NA	0	NA	0	NA	0	NA	0	NA	0	NA	0	NA	0	NA	0	NA
10	austriamed.ro	47	1	1	1	3	0	1	1	0	0	0	1	1	0	0	0	0	0	1	0	1	1	1	0	0	NA	0	NA	0	NA	1	1	0	NA	0	NA	0	NA	0	NA	0	NA	0	NA	0	NA	0	NA
11	www.regiocard.ro	58	0	1	1	3	0	1	1	0	0	0	0	1	0	0	0	0	0	1	1	0	NA	0	NA	1	2	1	2	1	1	0	NA	0	NA	0	NA	0	NA	0	NA	0	NA	0	NA	0	NA	0	NA
12	www.realitatea.net	67	1	2	0	2	2	1	1	0	0	0	1	1	0	0	1	0	0	1	0	0	NA	1	1	0	NA	0	NA	0	NA	1	0	1	0	1	0	0	NA	1	0	0	NA	1	2	0	NA	0	NA
13	raportuldegarda.ro	74	1	6	0	1	0	0	1	0	0	0	0	1	1	0	1	0	0	1	0	1	2	1	1	0	NA	0	NA	0	NA	0	NA	0	NA	0	NA	0	NA	0	NA	0	NA	0	NA	0	NA	0	NA
14	www.chirurgievasculara.ro	82	0	1	1	3	0	1	1	0	0	0	0	1	0	0	0	0	0	1	2	0	NA	1	0	1	0	1	0	0	NA	0	NA	1	2	1	1	1	1	1	1	1	2	1	2	1	0	0	NA
15	acum.tv	93	1	0	0	2	0	1	1	0	0	0	1	1	1	0	1	0	0	1	0	0	NA	0	NA	1	0	1	1	1	1	0	NA	0	NA	0	NA	0	NA	0	NA	0	NA	1	0	0	NA	0	NA
16	www.cardio-team.ro	97	0	1	1	3	0	1	1	0	0	0	0	1	0	0	0	0	0	0	NA	0	NA	0	NA	1	0	1	1	0	NA	0	NA	0	NA	0	NA	0	NA	0	NA	0	NA	0	NA	0	NA	0	NA
17	www.humanitas.net	106	1	1	1	3	0	0	1	0	0	0	0	1	0	0	0	0	0	1	1	0	NA	1	0	1	1	1	1	0	NA	0	NA	1	1	1	0	1	1	1	1	0	NA	1	2	0	NA	0	NA
18	www.medconmed.ro	109	1	3	1	3	0	1	1	0	0	1	0	1	0	0	0	0	0	1	1	0	NA	0	NA	1	0	1	0	0	NA	0	NA	0	NA	0	NA	0	NA	0	NA	0	NA	1	2	0	NA	0	NA
19	doc.ro	114	1	6	0	4	1	0	0	0	0	0	0	0	1	0	0	0	0	1	0	1	0	1	0	1	2	1	2	1	2	1	2	0	NA	0	NA	0	NA	0	NA	0	NA	0	NA	0	NA	0	NA
20	www.cardiolifearad.ro	117	0	1	1	3	0	1	1	0	0	0	1	1	0	0	0	0	0	1	1	0	NA	0	NA	0	NA	0	NA	0	NA	0	NA	0	NA	0	NA	0	NA	0	NA	0	NA	0	NA	0	NA	0	NA
21	ro.caloriehealthy.com	131	1	6	0	0	1	0	0	0	0	0	0	0	0	0	0	0	0	0	NA	0	NA	0	NA	0	NA	0	NA	0	NA	0	NA	0	NA	0	NA	0	NA	0	NA	0	NA	0	NA	0	NA	0	NA
22	ro.medicok.com	136	1	6	0	0	1	0	0	0	0	0	0	0	0	0	1	0	0	1	1	1	1	0	NA	0	NA	0	NA	0	NA	1	0	0	NA	0	NA	0	NA	0	NA	0	NA	1	2	0	NA	0	NA
23	albertcountyhomecare.com	152	1	6	0	0	0	0	0	0	0	0	0	0	0	0	0	0	0	1	1	1	2	1	0	1	1	0	NA	0	NA	1	1	0	NA	0	NA	0	NA	0	NA	0	NA	0	NA	0	NA	0	NA
24	www.csid.ro	158	1	2	0	2	0	1	0	1	0	0	0	1	0	1	0	0	0	1	1	0	NA	1	0	0	NA	0	NA	0	NA	0	NA	1	0	1	0	0	NA	1	0	0	NA	1	2	0	NA	0	NA
25	www.easistent.ro	167	0	6	0	1	0	0	1	0	0	0	0	1	1	1	1	0	0	1	1	0	NA	0	NA	1	0	0	NA	1	1	0	NA	0	NA	0	NA	0	NA	0	NA	0	NA	0	NA	0	NA	0	NA
Russian language
1	www.wikiwand.com	1	1	6	0	1	2	0	1	0	1	1	1	0	0	1	0	1	0	1	2	1	1	1	1	1	1	1	2	1	0	0	NA	0	NA	1	1	1	1	0	NA	0	NA	1	2	0	NA	0	NA
2	www.10gkb.by	3	1	1	1	3	0	1	1	0	1	0	0	1	1	0	1	1	0	1	2	0	NA	1	0	0	NA	1	2	0	NA	1	0	0	NA	0	NA	0	NA	0	NA	0	NA	1	2	0	NA	0	NA
3	www.rambam-health.org.il	4	1	1	1	3	0	1	1	1	1	1	1	1	0	0	0	0	0	1	2	0	NA	0	NA	0	NA	1	2	0	NA	1	0	0	NA	0	NA	0	NA	0	NA	0	NA	1	2	0	NA	0	NA
4	gb71.ru	5	1	1	1	3	0	1	0	0	1	1	0	1	0	0	0	0	0	1	2	1	1	0	NA	1	0	1	2	1	2	0	NA	0	NA	0	NA	0	NA	0	NA	0	NA	0	NA	0	NA	0	NA
5	heart-master.com	6	0	1	2	3	0	1	1	0	0	0	0	1	1	1	0	0	0	1	2	0	NA	0	NA	1	2	1	2	1	2	1	2	1	0	0	NA	0	NA	1	0	0	NA	0	NA	0	NA	0	NA
6	www.infarkta.net	7	1	1	1	3	0	1	1	1	1	1	0	1	0	0	0	0	0	1	2	0	NA	0	NA	1	1	1	2	0	NA	0	NA	0	NA	0	NA	0	NA	0	NA	0	NA	0	NA	0	NA	0	NA
7	medvestnik.ru	8	1	6	0	2	2	1	1	0	0	0	0	1	1	0	1	0	0	1	1	0	NA	1	0	1	0	1	1	1	0	0	NA	0	NA	0	NA	0	NA	0	NA	0	NA	0	NA	0	NA	0	NA
8	www.bundesaerztekammer.de	12	1	0	2	1	0	1	1	1	0	0	1	1	1	1	1	0	0	1	0	0	NA	0	NA	0	NA	0	NA	0	NA	0	NA	0	NA	0	NA	0	NA	0	NA	0	NA	0	NA	0	NA	0	NA
9	nauka.vesti.ru	26	1	6	0	2	2	1	0	0	0	0	0	1	1	0	1	0	0	1	2	1	2	1	1	1	1	0	NA	1	0	0	NA	0	NA	0	NA	0	NA	0	NA	0	NA	0	NA	0	NA	0	NA
10	kemcardio.ru	29	0	5	1	3	0	1	1	0	0	0	0	1	0	0	0	0	0	1	1	0	NA	1	0	1	0	0	NA	0	NA	0	NA	0	NA	1	1	0	NA	1	0	0	NA	0	NA	0	NA	0	NA
11	www.almazovcentre.ru	39	0	1	1	3	0	1	1	0	0	0	0	1	0	0	0	0	0	1	2	0	NA	0	NA	0	NA	1	2	0	NA	0	NA	0	NA	0	NA	0	NA	0	NA	0	NA	0	NA	0	NA	0	NA
12	www.patienten-information.de	43	1	0	2	1	0	1	1	1	0	0	1	1	1	1	1	0	0	1	1	0	NA	0	NA	0	NA	0	NA	0	NA	0	NA	0	NA	0	NA	0	NA	0	NA	0	NA	0	NA	0	NA	0	NA
13	www.kp.md	46	1	6	0	2	2	1	0	0	1	0	0	1	1	0	0	0	0	1	1	1	0	1	0	1	1	1	1	1	2	0	NA	0	NA	0	NA	0	NA	0	NA	0	NA	0	NA	0	NA	0	NA
14	www.cardio-tomsk.ru	52	0	1	1	3	0	1	1	0	0	0	0	1	0	0	0	0	0	1	2	1	2	1	0	1	0	1	2	0	NA	1	1	0	NA	0	NA	0	NA	0	NA	0	NA	0	NA	0	NA	0	NA
15	gb71.ru	71	1	1	1	3	0	1	0	0	1	1	0	1	0	0	0	0	0	1	2	1	1	1	1	0	NA	0	NA	0	NA	0	NA	0	NA	0	NA	1	0	0	NA	0	NA	0	NA	0	NA	0	NA
16	www.heart.kiev.ua	74	0	1	1	3	0	1	1	0	0	0	0	1	0	0	0	0	0	1	1	1	2	1	0	1	1	1	2	0	NA	1	0	0	NA	0	NA	0	NA	0	NA	0	NA	0	NA	0	NA	0	NA
17	azbyka.ru	75	1	6	0	2	2	1	1	0	1	1	0	0	0	0	0	0	0	1	1	1	0	1	0	0	NA	0	NA	0	NA	0	NA	0	NA	0	NA	0	NA	0	NA	0	NA	0	NA	0	NA	0	NA
18	www.aif.ru	78	1	6	0	2	2	1	0	0	1	0	0	1	1	0	1	0	0	1	1	1	0	0	NA	1	0	1	0	0	NA	0	NA	0	NA	1	0	0	NA	0	NA	0	NA	0	NA	0	NA	0	NA
19	www.metronews.ru	81	1	6	0	2	2	1	0	0	1	0	0	1	0	0	1	0	0	1	1	1	2	1	0	1	0	1	2	0	NA	1	2	0	NA	0	NA	0	NA	0	NA	0	NA	0	NA	0	NA	0	NA
20	www.4gp.by	82	1	1	1	3	0	1	1	0	0	0	0	1	0	0	0	0	0	1	1	1	2	0	NA	0	NA	0	NA	0	NA	0	NA	0	NA	0	NA	0	NA	0	NA	0	NA	1	0	0	NA	0	NA
21	mamadeti.ru	85	1	1	1	3	0	1	1	0	0	0	0	1	0	0	0	0	0	1	1	0	NA	1	1	1	0	1	0	1	0	1	2	1	0	0	NA	1	1	1	0	0	NA	0	NA	0	NA	0	NA
22	rocb.ru	86	1	1	1	3	0	1	0	0	0	0	1	1	0	0	0	0	0	1	1	0	NA	0	NA	1	1	0	NA	0	NA	0	NA	0	NA	0	NA	0	NA	0	NA	0	NA	1	1	0	NA	0	NA
23	gkb1.ru	87	1	1	1	3	0	1	1	0	1	1	0	1	0	0	0	0	0	1	2	1	0	0	NA	1	2	1	2	1	1	1	2	0	NA	0	NA	0	NA	0	NA	0	NA	0	NA	0	NA	0	NA
24	stentex.ru	88	0	3	1	3	0	1	0	0	1	1	0	1	0	0	0	0	0	1	2	1	2	1	0	0	NA	0	NA	0	NA	0	NA	0	NA	0	NA	0	NA	0	NA	0	NA	0	NA	0	NA	0	NA
25	hadassah.ru	90	1	1	2	3	0	1	1	1	0	0	0	1	1	0	0	0	0	1	1	1	0	1	0	1	2	1	2	1	2	1	2	1	0	1	0	1	1	1	2	0	NA	1	2	0	NA	0	NA
		Value	Count - general characteristics
		0	40	15	68	8	108
		1	85	43	48	37	5
		2		23	9	21	12
		3		6		52
		4		3		3
		5		9		4
		6		26
[truncated: 70 more columns]

## Sheet: Credibility scores
Website number	eEurope 2002 quality criteria												AQS	RQS
	Q1	Q2	Q3	Q4	Q5	Q6	Q7	Q8	Q9	Q10	Q11	Q12
English language
1	0	1	1	0	1	1	1	1	0	1	1	1	9	7.5
2	1	1	1	0	1	1	1	1	1	1	1	1	11	9.16667
3	1	1	0	1	0	1	1	0	0	0	0	1	6	5
4	0	1	1	0	1	1	1	1	1	1	1	1	10	8.33333
5	1	1	0	1	0	1	1	0	1	0	1	0	7	5.83333
6	1	1	1	0	1	1	1	1	1	1	1	1	11	9.16667
7	0	1	1	1	1	1	1	0	1	1	1	1	10	8.33333
8	1	1	1	1	1	1	1	0	0	0	0	1	8	6.66667
9	1	1	1	1	1	1	1	1	1	0	0	0	9	7.5
10	0	1	1	1	1	1	1	0	0	0	0	0	6	5
11	1	1	0	1	1	1	0	0	0	0	1	1	7	5.83333
12	1	1	1	1	1	1	1	0	0	0	0	0	7	5.83333
13	1	1	0	1	1	1	1	0	0	0	0	0	6	5
14	1	1	0	1	0	1	1	0	0	0	0	0	5	4.16667
15	1	1	1	1	1	1	1	0	0	0	0	1	8	6.66667
16	1	1	1	1	1	1	1	0	0	0	0	0	7	5.83333
17	0	1	0	1	0	1	1	0	0	0	0	1	5	4.16667
18	1	1	1	1	1	1	1	1	1	1	0	1	11	9.16667
19	1	1	0	1	1	1	0	0	0	0	0	0	5	4.16667
20	1	1	0	1	0	1	1	0	0	0	0	0	5	4.16667
21	1	1	0	1	1	0	1	0	0	0	0	0	5	4.16667
22	0	1	1	1	1	1	1	1	0	0	0	1	8	6.66667
23	1	1	0	0	0	1	1	0	0	0	0	0	4	3.33333
24	0	1	1	1	0	1	1	0	0	0	0	1	6	5
25	1	1	0	1	1	0	0	0	0	0	0	0	4	3.33333
Total (n)	18	25	14	20	18	23	22	7	7	6	7	13	Mean	6
Compliance (%)	72	100	56	80	72	92	88	28	28	24	28	52	SD	1.81046
German language
1	1	1	1	1	1	1	1	1	0	1	0	0	9	7.5
2	1	1	0	1	1	1	1	0	0	0	1	0	7	5.83333
3	1	1	1	1	1	1	1	0	0	0	0	0	7	5.83333
4	1	1	1	1	1	1	1	0	0	0	0	0	7	5.83333
5	1	1	0	1	1	1	1	0	0	0	0	0	6	5
6	1	1	0	0	0	1	1	1	0	1	0	0	6	5
7	1	1	1	1	1	1	1	0	0	1	0	0	8	6.66667
8	1	1	1	0	0	1	1	1	0	0	0	0	6	5
9	1	1	1	1	1	1	1	1	0	0	1	0	9	7.5
10	1	1	0	1	0	1	1	0	0	0	0	0	5	4.16667
11	1	1	0	0	0	1	1	1	0	0	0	0	5	4.16667
12	1	0	0	0	0	1	1	1	0	1	0	0	5	4.16667
13	1	1	0	0	0	1	1	0	0	0	0	0	4	3.33333
14	1	1	1	0	0	1	1	1	0	0	1	0	7	5.83333
15	1	1	0	1	1	1	1	1	1	1	0	0	9	7.5
16	1	1	1	0	0	1	1	1	0	0	0	0	6	5
17	1	0	0	0	0	1	1	0	0	0	0	0	3	2.5
18	1	1	1	1	1	1	1	1	0	0	1	0	9	7.5
19	1	1	0	1	1	1	1	1	0	1	0	0	8	6.66667
20	1	1	0	0	0	1	1	1	0	1	0	0	6	5
21	1	0	0	0	0	1	1	1	0	1	1	0	6	5
22	1	1	1	0	0	1	1	0	0	0	0	0	5	4.16667
23	1	1	1	0	0	1	1	0	0	0	0	0	5	4.16667
24	1	1	0	1	1	1	1	0	1	0	0	0	7	5.83333
25	1	1	0	1	1	1	1	0	0	1	0	0	7	5.83333
Total (n)	25	22	11	13	12	25	25	13	2	9	5	0	Mean	5.4
Compliance (%)	100	88	44	52	48	100	100	52	8	36	20	0	SD	1.31487
Hungarian language
1	1	1	1	1	1	1	1	1	0	1	1	0	10	8.33333
2	1	1	1	1	0	1	1	1	0	1	1	0	9	7.5
3	1	1	1	0	0	1	1	1	0	1	1	0	8	6.66667
4	1	0	0	0	0	1	1	1	0	1	1	0	6	5
5	1	0	0	0	0	0	1	1	0	1	0	0	4	3.33333
6	1	1	1	0	0	1	1	1	0	0	1	0	7	5.83333
7	1	1	1	0	0	1	1	1	1	1	1	0	9	7.5
8	1	1	0	0	0	1	1	1	0	0	0	0	5	4.16667
9	1	0	1	0	0	1	1	0	0	0	0	0	4	3.33333
10	0	0	0	0	0	0	0	0	0	0	0	0	0	0
11	0	0	0	0	0	0	0	0	0	0	0	0	0	0
12	1	0	0	0	0	1	1	0	0	0	0	0	3	2.5
13	1	0	0	0	0	1	1	0	0	0	0	0	3	2.5
14	1	0	0	1	0	0	1	1	0	1	0	0	5	4.16667
15	1	1	0	1	1	0	1	0	0	0	0	0	5	4.16667
16	1	1	0	1	1	0	1	1	0	0	0	0	6	5
17	0	0	0	0	0	0	0	1	1	0	0	0	2	1.66667
18	1	1	0	1	1	1	1	0	0	0	0	0	6	5
19	0	0	0	0	0	0	0	0	0	0	0	0	0	0
20	0	0	0	0	0	0	0	0	0	0	0	0	0	0
21	1	1	0	1	1	1	1	1	1	1	0	0	9	7.5
22	0	0	0	0	0	0	1	0	0	0	0	0	1	0.833333
23	0	0	0	0	0	0	0	0	0	0	0	0	0	0
24	0	0	0	0	0	0	0	0	0	0	0	0	0	0
25	1	1	1	1	1	1	1	1	1	1	0	0	10	8.33333
Total (n)	17	11	7	8	6	13	18	13	4	9	6	0	Mean	3.73333
Compliance (%)	68	44	28	32	24	52	72	52	16	36	24	0	SD	2.90792
Romanian language
1	1	1	1	0	0	0	1	0	0	0	0	0	4	3.33333
2	1	1	0	0	0	1	1	0	0	1	0	0	5	4.16667
3	1	1	0	0	0	1	1	0	0	0	0	0	4	3.33333
4	1	1	0	0	0	1	1	0	0	0	0	0	4	3.33333
5	1	1	0	0	0	1	1	1	0	0	0	0	5	4.16667
6	1	1	0	0	0	1	1	0	0	0	0	0	4	3.33333
7	1	1	0	1	0	1	1	1	0	1	0	0	7	5.83333
8	1	1	0	0	0	1	1	0	0	0	0	0	4	3.33333
9	1	1	0	0	0	1	1	0	0	1	0	0	5	4.16667
10	1	1	0	0	0	1	1	0	0	0	0	0	4	3.33333
11	1	1	0	0	0	0	1	0	0	0	0	0	3	2.5
12	1	1	0	0	0	1	1	0	0	1	0	0	5	4.16667
13	0	1	0	0	0	0	1	1	0	1	0	0	4	3.33333
14	1	1	0	0	0	0	1	0	0	0	0	0	3	2.5
15	1	1	0	0	0	1	1	1	0	1	0	0	6	5
16	1	1	0	0	0	0	1	0	0	0	0	0	3	2.5
17	0	1	0	0	0	0	1	0	0	0	0	0	2	1.66667
18	1	1	0	0	1	0	1	0	0	0	0	0	4	3.33333
19	0	0	0	0	0	0	0	1	0	0	0	0	1	0.833333
20	1	1	0	0	0	1	1	0	0	0	0	0	4	3.33333
21	0	0	0	0	0	0	0	0	0	0	0	0	0	0
22	0	0	0	0	0	0	0	0	0	1	0	0	1	0.833333
23	0	0	0	0	0	0	0	0	0	0	0	0	0	0
24	1	0	1	0	0	0	1	0	1	0	0	0	4	3.33333
25	0	1	0	0	0	0	1	1	1	1	0	0	5	4.16667
Total (n)	18	20	2	1	1	12	21	6	2	8	0	0	Mean	3.03333
Compliance (%)	72	80	8	4	4	48	84	24	8	32	0	0	SD	1.44097
Russian language
1	0	1	0	1	1	1	0	0	1	0	1	0	6	5
2	1	1	0	1	0	0	1	1	0	1	1	0	7	5.83333
3	1	1	1	1	1	1	1	0	0	0	0	0	7	5.83333
4	1	0	0	1	1	0	1	0	0	0	0	0	4	3.33333
5	1	1	0	0	0	0	1	1	1	0	0	0	5	4.16667
6	1	1	1	1	1	0	1	0	0	0	0	0	6	5
7	1	1	0	0	0	0	1	1	0	1	0	0	5	4.16667
8	1	1	1	0	0	1	1	1	1	1	0	0	8	6.66667
9	1	0	0	0	0	0	1	1	0	1	0	0	4	3.33333
10	1	1	0	0	0	0	1	0	0	0	0	0	3	2.5
11	1	1	0	0	0	0	1	0	0	0	0	0	3	2.5
12	1	1	1	0	0	1	1	1	1	1	0	0	8	6.66667
13	1	0	0	1	0	0	1	1	0	0	0	0	4	3.33333
14	1	1	0	0	0	0	1	0	0	0	0	0	3	2.5
15	1	0	0	1	1	0	1	0	0	0	0	0	4	3.33333
16	1	1	0	0	0	0	1	0	0	0	0	0	3	2.5
17	1	1	0	1	1	0	0	0	0	0	0	0	4	3.33333
18	1	0	0	1	0	0	1	1	0	1	0	0	5	4.16667
19	1	0	0	1	0	0	1	0	0	1	0	0	4	3.33333
20	1	1	0	0	0	0	1	0	0	0	0	0	3	2.5
21	1	1	0	0	0	0	1	0	0	0	0	0	3	2.5
22	1	0	0	0	0	1	1	0	0	0	0	0	3	2.5
23	1	1	0	1	1	0	1	0	0	0	0	0	5	4.16667
24	1	0	0	1	1	0	1	0	0	0	0	0	4	3.33333
25	1	1	1	0	0	0	1	1	0	0	0	0	5	4.16667
Total (n)	24	17	5	12	8	5	23	9	4	7	2	0	Mean	3.86667
Compliance (%)	96	68	20	48	32	20	92	36	16	28	8	0	SD	1.28841
Overall total (n)	102	95	39	54	45	78	109	48	19	39	20	13	Mean	4.40667
Overall compliance (%)	81.6	76	31.2	43.2	36	62.4	87.2	38.4	15.2	31.2	16	10.4	SD	2.15031

## Sheet: Completeness scores
Website number	Completeness
	E1	E2	E3	E4	E5	E6	E7	E8	E9	E10	E11	E12	E13	E14	E15	E16	E17	E18	E19	E20	E21	E22	E23	E24	E25	E26	E27	E28	E29	E30	E31	E32	E33	E34	E35	E36	E37	E38	E39	E40	E41	E42	E43	E44	E45	E46	E47	E48	E49
English language
1	1	1	1	0	1	0	1	0	0	1	0	0	0	0	0	0	0	0	0	0	0	1	1	0	0	0	0	0	0	0	0	1	0	0	0	0	0	0	0	0	0	0	0	0	0	0	0	0	0
2	1	1	1	1	1	1	1	0	1	0	1	0	1	0	0	0	0	0	1	0	0	1	1	1	0	1	1	1	0	1	1	1	0	0	0	0	0	0	0	0	0	0	0	0	0	1	1	0	0
3	1	1	1	1	1	0	1	0	0	0	0	0	0	0	0	0	0	0	0	0	0	1	1	0	0	0	1	0	0	0	0	0	0	0	1	0	0	0	0	0	0	0	1	0	0	0	0	0	0
4	1	1	1	1	1	0	1	1	1	0	1	0	0	0	0	1	1	1	1	1	1	1	1	1	0	1	1	1	0	1	1	1	0	0	1	1	1	1	1	0	0	0	1	0	0	1	0	0	0
5	1	0	0	1	1	1	1	0	0	0	0	0	0	0	0	0	0	0	0	1	1	1	0	1	0	1	1	1	0	0	1	0	0	0	1	1	0	0	1	0	0	0	1	0	0	0	0	0	0
6	1	1	0	0	1	0	1	1	1	0	1	1	0	0	0	0	0	0	1	1	1	1	1	1	0	0	1	1	0	1	1	1	0	0	1	1	1	1	1	0	0	0	1	0	1	1	1	0	0
7	1	1	1	1	1	1	1	1	1	1	1	1	1	1	0	0	0	1	1	1	1	1	1	1	0	1	1	1	1	1	1	1	1	0	1	1	0	0	1	0	0	0	1	1	0	0	0	0	0
8	1	1	1	1	1	0	1	1	1	0	1	1	1	0	0	0	0	1	1	1	1	1	1	1	0	1	1	0	0	1	1	1	0	1	1	1	1	0	0	0	0	0	0	0	0	1	1	0	0
9	1	0	1	1	1	0	1	1	0	1	1	0	1	0	0	1	1	1	1	1	1	1	1	0	0	0	1	1	0	1	1	1	1	0	1	1	0	1	1	0	0	0	1	0	0	0	0	0	0
10	1	1	1	1	0	0	1	1	1	0	1	0	1	1	0	0	1	1	1	1	1	1	1	1	0	1	1	0	0	1	1	1	0	1	1	1	0	0	1	0	0	0	1	0	1	1	0	0	0
11	1	1	1	1	1	0	1	1	0	1	1	1	1	0	0	0	1	1	1	1	1	1	1	1	0	0	1	1	1	1	1	1	1	0	1	1	1	1	1	0	0	0	1	1	0	1	0	0	0
12	1	1	1	0	0	0	1	0	0	1	0	1	1	0	0	0	0	0	1	1	1	1	1	1	0	0	1	1	1	1	1	1	1	1	1	0	1	1	1	0	0	0	0	0	1	0	0	0	0
13	1	0	0	0	0	0	1	1	0	1	1	1	1	1	0	1	0	1	1	1	1	1	1	0	0	1	0	1	0	1	0	0	1	0	1	1	0	0	1	0	0	0	0	0	0	0	0	0	0
14	1	0	0	1	1	0	1	0	0	1	0	1	1	0	0	0	0	1	0	1	1	0	1	0	0	1	0	1	0	1	1	1	0	0	1	1	1	0	1	0	0	0	1	0	1	0	0	0	0
15	1	1	1	1	1	1	1	1	0	1	1	0	1	0	0	1	0	0	1	1	1	1	1	1	0	1	1	0	0	1	1	1	0	0	1	0	0	0	0	0	0	0	1	0	1	0	1	0	0
16	1	0	0	1	1	0	1	1	1	1	1	1	0	1	1	1	1	1	1	1	1	1	1	1	1	1	1	1	1	1	1	0	1	0	1	1	0	0	0	1	0	0	0	1	0	0	0	0	0
17	1	1	0	0	0	0	0	1	1	0	1	0	0	0	0	0	0	0	1	1	1	0	1	1	0	1	0	0	0	1	1	0	1	0	1	1	0	0	0	0	0	0	0	0	0	0	0	0	0
18	1	0	1	1	1	0	1	0	0	0	0	1	0	0	0	0	0	0	0	0	0	0	0	0	0	0	1	0	0	0	0	0	0	0	1	1	0	0	0	0	0	0	1	0	1	0	0	0	0
19	1	0	1	0	0	0	0	1	0	1	0	1	1	0	0	0	0	0	1	1	1	1	1	0	0	1	1	1	0	0	1	0	0	0	0	0	0	0	1	0	0	0	0	0	0	0	0	0	0
20	1	1	1	1	1	0	1	1	1	1	0	0	0	0	0	0	0	0	0	1	1	1	1	0	0	0	1	0	0	0	1	0	0	0	1	0	0	0	0	0	0	0	1	1	0	0	0	0	0
21	1	0	0	0	0	0	1	1	1	0	0	0	0	0	0	1	1	1	1	1	1	1	1	1	0	1	0	1	0	1	0	0	1	0	1	0	0	0	0	0	0	0	0	0	0	0	0	0	0
22	1	1	1	0	1	0	1	0	0	1	0	0	1	0	0	0	0	0	1	1	1	1	1	1	1	1	1	0	0	0	1	1	0	0	1	1	1	1	1	0	0	0	1	1	1	0	0	0	0
23	1	1	1	1	0	1	0	0	0	0	0	0	0	0	0	0	0	0	0	0	0	0	0	0	0	0	0	0	0	0	0	0	0	0	0	0	0	0	1	0	0	0	0	0	0	0	0	0	0
24	1	0	0	1	1	0	1	1	1	1	1	1	0	1	1	1	1	1	1	1	1	1	1	1	1	1	1	1	1	1	1	0	1	0	1	1	0	0	0	1	0	0	0	1	0	0	0	0	0
25	1	0	0	0	0	0	1	1	1	1	1	0	1	1	0	1	1	1	1	1	1	1	0	1	1	1	0	1	0	1	1	0	0	0	1	1	0	1	1	0	0	0	0	0	0	0	0	0	0
German language
1	1	0	1	1	1	1	1	0	1	1	0	0	0	0	0	0	0	0	1	1	1	1	1	1	0	1	1	1	0	0	0	1	0	1	1	1	1	0	0	0	0	0	1	0	0	0	0	0	0
2	1	0	1	1	1	0	1	0	0	1	0	0	0	0	0	0	0	0	1	1	1	1	1	1	0	0	1	1	0	0	1	1	0	0	0	0	0	0	1	0	0	0	1	0	0	0	0	0	0
3	1	1	1	0	1	0	1	0	0	0	0	0	0	0	0	0	0	0	1	1	1	1	1	1	0	1	1	1	0	0	1	1	0	1	1	1	1	0	1	0	0	0	1	0	1	1	0	0	0
4	1	1	1	1	1	1	1	0	1	1	0	0	0	0	0	0	0	0	1	1	1	1	1	1	0	1	1	0	0	0	0	1	1	1	1	1	0	1	1	0	0	0	1	0	0	0	0	0	0
5	1	1	1	1	1	0	1	0	1	1	0	0	0	0	0	0	0	0	1	1	1	1	1	0	0	1	1	0	0	0	0	1	0	0	1	1	0	1	1	0	0	0	1	0	0	0	0	0	0
6	1	1	1	1	1	1	1	0	0	1	0	0	0	0	0	0	0	0	1	1	0	0	1	0	0	0	1	0	0	0	0	1	0	0	0	1	0	1	0	0	0	0	1	0	0	0	0	0	0
7	1	1	1	0	0	0	1	0	0	1	0	0	0	0	0	0	0	0	0	1	0	1	1	0	0	1	1	0	0	0	0	1	0	0	1	0	0	1	1	0	0	0	1	0	1	1	0	0	0
8	1	1	1	1	1	0	0	0	0	0	0	0	0	0	0	0	0	0	1	1	1	1	1	1	0	1	1	1	0	0	1	1	1	0	1	1	0	0	1	0	0	0	1	1	0	0	0	0	0
9	1	0	1	1	1	1	0	0	0	0	0	0	0	0	0	0	0	0	1	1	1	0	1	1	0	0	1	0	0	0	0	0	0	0	1	1	1	0	0	0	0	0	1	0	0	0	0	0	0
10	1	0	1	1	1	1	1	0	0	1	0	0	0	0	0	0	0	0	0	1	1	0	1	1	0	1	1	0	0	0	0	1	0	0	1	0	0	0	1	0	0	0	1	0	0	0	0	0	0
11	1	0	0	1	1	1	0	0	0	0	0	0	0	0	0	0	0	0	1	1	1	1	1	1	0	1	1	0	0	0	1	0	0	0	0	0	0	0	0	0	0	0	0	0	0	0	0	0	0
12	1	1	1	1	1	0	1	0	0	1	0	0	0	0	0	0	0	0	0	1	1	1	1	0	0	0	1	0	0	0	0	1	0	0	0	0	0	0	0	0	0	0	1	1	0	1	1	0	0
13	1	0	0	1	1	1	1	0	0	0	0	0	1	0	0	0	0	0	0	1	0	1	1	0	0	1	0	1	0	0	0	1	0	0	0	0	0	0	1	0	0	0	0	0	0	0	0	0	0
14	1	0	0	0	1	1	1	0	0	0	0	0	0	0	0	0	0	0	0	1	0	1	1	1	0	0	1	0	0	0	0	1	0	0	0	0	0	0	0	0	0	0	0	0	0	0	0	0	0
15	1	1	1	1	1	1	1	1	1	1	0	0	1	0	0	1	0	1	1	1	1	1	1	1	0	1	1	0	0	0	1	1	0	1	1	1	0	1	0	0	0	0	1	1	1	0	0	0	0
16	1	1	1	1	1	1	0	0	0	1	0	0	0	0	0	0	0	0	1	1	1	1	1	0	0	0	0	0	0	0	0	0	0	0	0	0	0	0	0	0	0	0	1	0	0	0	0	0	0
17	1	0	0	0	1	0	0	0	0	0	0	0	0	0	0	0	0	0	0	0	0	0	1	0	0	0	1	0	0	0	0	0	0	0	1	0	0	1	0	0	0	0	1	0	0	0	0	0	0
18	1	1	1	1	1	1	1	0	0	0	0	0	0	0	0	0	0	0	0	1	1	1	1	0	0	0	1	0	0	0	0	1	0	0	1	0	0	1	0	0	0	0	1	1	1	1	0	0	1
19	1	1	1	1	1	1	1	0	0	0	0	0	0	0	0	0	0	0	1	1	1	1	1	1	0	0	1	0	0	0	0	0	0	0	1	1	0	0	0	0	0	0	0	0	0	0	0	0	0
20	1	1	1	1	1	1	0	0	0	1	0	0	0	0	0	0	0	0	0	0	1	0	1	0	0	0	1	0	0	0	0	1	0	0	1	0	0	0	0	0	0	0	0	0	0	0	0	0	0
21	1	0	0	0	0	0	0	0	0	0	0	0	0	0	0	0	0	0	0	1	1	0	0	0	0	0	0	0	0	0	0	1	0	0	0	0	0	0	0	0	0	0	1	0	0	0	0	0	0
22	1	1	1	0	0	0	0	0	0	1	0	0	0	0	0	0	0	0	1	1	1	1	1	1	0	0	1	0	1	0	0	0	0	0	1	1	0	1	0	0	0	0	0	1	0	0	0	0	0
23	1	0	0	1	1	0	1	0	0	0	0	0	0	0	0	0	0	0	0	1	0	1	1	1	0	1	1	0	0	0	1	0	1	0	0	0	0	0	0	0	0	0	0	0	0	0	0	0	0
24	1	1	0	1	1	0	1	0	0	0	0	0	0	0	0	0	0	1	1	1	0	0	1	1	0	1	1	0	0	0	0	1	0	0	1	1	0	1	1	0	0	0	1	0	0	0	0	0	0
25	1	1	1	1	1	0	0	0	0	0	0	0	0	0	0	0	0	0	0	1	0	0	0	0	0	0	1	0	0	0	0	0	0	0	1	0	0	0	0	0	0	0	1	0	0	0	0	0	0
Hungarian language
1	1	1	1	1	1	1	1	0	0	1	0	0	0	0	0	0	0	0	0	1	1	1	1	0	0	0	1	0	0	0	0	0	0	0	1	1	0	1	0	0	1	1	1	0	0	0	0	0	0
2	1	0	0	1	0	0	0	0	0	0	0	0	0	0	0	0	0	0	0	0	0	0	1	0	0	0	1	0	0	0	1	1	0	0	1	0	0	1	0	0	0	0	0	0	1	1	1	0	0
3	1	0	1	1	1	1	1	1	0	1	1	0	0	0	0	0	0	0	0	1	1	1	1	1	0	1	1	0	0	1	0	1	0	0	1	1	0	1	0	0	0	0	0	1	1	1	1	0	0
4	1	1	1	1	0	1	1	0	0	0	0	0	0	0	0	0	0	0	0	0	0	0	0	0	0	0	1	0	0	0	1	1	0	0	1	0	0	1	0	0	0	0	0	0	1	1	1	0	0
5	1	1	1	1	1	0	1	0	0	1	0	1	0	0	0	0	0	1	1	1	1	1	1	1	0	0	1	0	0	0	1	1	1	1	1	1	0	1	0	0	0	0	1	0	1	1	1	0	0
6	1	1	1	1	1	0	1	0	0	1	1	0	0	0	0	0	0	0	0	1	0	1	1	0	1	1	0	1	0	0	1	1	0	1	0	1	0	1	1	0	0	0	1	0	1	1	1	0	0
7	1	1	0	1	1	0	1	0	0	1	0	0	0	0	0	0	0	1	1	1	1	1	1	0	0	0	1	0	0	0	1	0	0	0	1	0	0	1	0	0	0	0	1	0	0	0	0	0	0
8	1	1	1	1	0	0	1	0	0	1	0	0	0	0	0	0	0	0	1	1	1	1	1	0	0	0	1	0	0	0	1	1	1	0	0	0	0	1	0	0	0	0	1	0	1	1	1	0	0
9	1	1	1	1	0	0	1	0	0	1	0	0	0	0	0	0	0	0	0	1	0	1	1	0	0	0	0	0	0	0	0	1	0	0	0	0	0	1	0	0	0	0	1	0	0	1	0	0	0
10	1	1	1	1	1	1	1	0	1	1	0	0	1	0	0	0	0	0	1	1	1	1	1	1	1	1	1	1	0	1	1	1	0	1	1	1	0	1	1	0	1	1	1	0	1	1	1	0	0
11	1	0	1	1	1	1	1	1	1	1	1	1	0	1	0	1	1	1	1	1	1	1	1	1	1	1	1	1	0	1	1	1	0	0	1	1	0	1	1	0	1	1	1	0	1	1	1	0	0
12	1	1	1	1	1	1	1	0	0	0	0	0	0	0	0	0	0	0	0	1	0	1	1	0	0	0	0	0	0	0	0	0	0	0	1	0	0	1	0	0	0	0	0	0	0	0	0	0	0
13	0	0	1	1	1	1	1	0	0	1	0	0	0	0	0	0	0	0	0	1	1	1	1	0	0	0	0	0	0	0	0	0	1	0	1	0	0	1	0	0	0	0	1	0	1	1	1	0	0
14	1	1	0	1	1	1	1	0	0	1	0	0	0	0	0	0	0	0	1	1	1	1	1	0	0	0	1	0	0	0	0	0	0	0	1	0	0	1	0	0	0	0	0	0	0	0	0	0	0
15	1	1	1	1	1	0	1	0	0	1	0	0	0	0	0	0	0	0	0	1	1	1	1	0	0	0	1	0	0	0	1	0	0	1	1	1	0	1	0	0	0	0	0	0	1	0	0	0	0
16	1	1	1	1	1	0	1	0	0	1	0	0	0	0	0	0	0	0	0	0	0	0	1	0	0	0	1	0	0	0	0	0	0	0	0	0	0	0	0	0	0	0	1	0	1	0	1	0	0
17	1	1	0	1	1	0	1	0	0	0	0	0	0	0	0	0	0	0	0	1	1	1	1	1	0	0	0	0	0	0	0	0	0	0	1	0	0	1	0	0	0	0	0	1	0	0	0	0	0
18	1	1	0	1	1	0	1	0	0	0	0	0	0	0	0	0	0	0	0	1	1	1	1	0	0	0	1	0	0	0	0	0	0	0	1	1	0	1	0	0	0	0	0	0	0	0	0	0	0
19	1	1	1	1	0	0	1	0	0	1	0	0	0	0	0	0	0	0	0	1	1	1	1	0	0	1	0	0	0	0	0	1	0	0	1	1	1	1	0	0	0	0	1	0	1	1	1	0	0
20	1	1	1	0	0	0	1	0	0	0	0	0	0	0	0	0	0	0	0	1	1	1	1	0	0	1	1	0	0	1	1	1	0	0	1	1	1	1	1	0	0	0	0	0	0	0	0	0	0
21	1	1	1	0	0	0	1	0	0	1	0	0	0	0	0	0	0	0	0	1	0	1	0	0	0	0	0	0	0	0	1	0	0	0	0	0	0	1	0	0	0	0	1	0	0	0	0	0	0
22	1	1	1	1	1	0	1	1	1	0	0	0	0	0	0	0	0	1	1	1	1	1	1	1	0	0	1	1	0	1	1	1	0	0	1	1	0	0	0	0	0	0	1	0	1	1	1	0	0
23	1	1	1	1	1	0	1	1	1	0	1	0	0	0	0	0	1	1	1	1	1	1	1	1	1	0	1	0	0	0	0	0	0	0	1	0	0	1	0	0	0	0	0	0	0	0	0	0	0
24	1	0	1	0	0	0	0	0	0	0	0	0	0	0	0	0	0	0	0	1	1	1	1	1	0	0	0	0	0	0	0	0	0	0	0	0	0	1	0	0	0	0	0	0	0	0	0	0	0
25	1	1	1	0	0	0	1	0	0	0	0	0	0	0	0	0	0	0	0	1	0	1	1	0	0	0	0	0	0	0	1	0	0	0	0	0	0	1	1	0	0	0	1	0	0	0	0	0	0
Romanian language
1	1	1	1	0	1	1	1	0	0	1	0	0	1	0	0	0	0	0	1	1	1	1	1	1	0	1	1	1	1	1	1	1	1	0	1	1	1	0	1	0	0	0	1	0	0	0	0	0	0
2	1	0	1	1	0	0	1	0	0	0	0	0	1	0	0	0	0	0	1	0	1	0	1	1	0	0	0	0	0	0	0	0	0	0	1	1	0	0	0	0	0	0	0	0	0	0	0	0	0
3	1	0	0	1	1	1	1	0	0	0	0	0	0	0	0	0	0	0	1	0	0	1	1	0	0	0	0	0	0	0	1	0	0	0	1	1	0	1	1	0	0	0	1	0	0	0	0	0	0
4	1	1	1	1	1	1	1	0	0	1	0	0	1	0	0	0	0	0	1	1	1	0	1	1	0	1	1	0	0	0	0	0	0	0	1	1	0	0	1	0	0	0	0	0	0	0	0	0	0
5	1	0	0	1	1	1	0	0	0	0	0	0	0	0	0	0	0	0	0	0	0	0	0	0	0	0	0	0	0	0	0	0	0	0	0	1	0	0	0	0	0	0	0	0	0	0	0	0	0
6	1	0	0	1	1	1	0	0	0	0	0	0	0	0	0	1	0	0	0	0	0	1	1	0	0	0	0	0	0	0	0	0	0	0	1	0	0	0	0	0	0	0	0	0	0	0	0	0	0
7	0	0	0	1	1	0	0	0	0	0	0	0	0	0	0	0	0	0	0	0	0	0	0	0	0	0	1	0	0	0	0	1	1	1	0	0	0	0	0	0	0	0	0	0	1	1	0	0	0
8	1	0	0	0	0	0	0	0	0	0	0	0	1	0	0	1	0	0	0	0	0	1	0	0	0	1	1	0	0	1	0	1	0	0	1	1	1	0	1	0	0	0	0	1	0	0	0	0	0
9	1	0	0	0	1	0	0	0	0	0	0	0	0	0	0	0	0	0	1	0	0	0	0	0	0	0	1	1	0	0	0	0	0	0	0	0	0	0	0	0	0	0	0	0	0	0	0	0	0
10	1	1	1	0	0	0	1	0	0	0	0	0	0	0	0	0	0	0	0	0	0	1	1	0	0	0	0	0	0	0	0	0	0	0	1	1	0	0	0	0	0	0	0	0	0	0	0	0	0
11	1	0	0	1	1	1	0	0	0	0	0	0	0	0	0	0	0	0	0	0	0	0	0	0	0	0	0	0	0	0	0	0	0	0	1	0	0	0	0	0	0	0	0	0	0	0	0	0	0
12	1	0	1	0	0	0	1	1	1	0	1	0	1	0	0	0	0	0	1	0	1	0	1	1	0	0	1	1	1	0	0	0	0	0	1	1	0	0	0	0	0	0	0	0	0	0	0	0	0
13	1	1	1	0	0	0	0	0	0	0	0	0	0	0	0	0	0	0	0	0	0	0	0	0	0	0	1	0	0	0	0	1	0	0	0	0	0	0	0	0	0	0	1	0	0	0	0	0	0
14	1	0	1	1	1	0	0	1	1	1	1	1	1	1	0	1	0	0	1	1	1	1	1	0	1	1	1	0	0	1	1	0	0	0	1	1	1	0	0	0	0	0	1	0	0	0	0	0	0
15	1	0	0	1	1	1	0	0	0	0	0	0	1	0	0	0	0	0	0	0	0	0	0	0	0	0	0	0	0	0	0	0	0	1	1	0	0	0	0	0	0	0	0	0	0	0	0	0	0
16	0	0	0	1	1	0	0	0	0	0	0	0	0	0	0	0	0	0	0	0	0	0	0	0	0	0	1	0	0	0	0	1	1	1	1	0	0	0	0	0	0	0	0	0	0	0	0	0	0
17	1	0	1	1	1	0	0	1	1	1	1	0	1	0	0	0	0	0	0	0	0	0	1	1	0	1	0	0	0	0	1	0	0	0	1	1	0	0	0	0	0	0	0	0	0	0	0	0	0
18	1	0	0	1	1	0	0	0	0	0	0	0	1	0	0	0	0	0	1	1	1	1	1	1	0	1	1	0	0	0	0	0	0	0	1	1	0	0	0	0	0	0	0	0	0	0	0	0	0
19	1	1	1	1	1	1	1	0	0	0	0	0	0	0	0	0	0	0	1	1	1	1	1	0	0	0	0	0	0	0	0	0	0	0	1	1	0	0	1	1	0	0	1	0	0	0	0	0	0
20	1	0	0	0	0	0	0	0	0	0	0	0	0	0	0	0	0	0	1	0	0	1	1	0	0	1	0	0	0	0	0	0	0	0	0	1	0	0	0	0	0	0	0	0	0	0	0	0	0
21	0	0	0	0	0	0	0	0	0	0	0	0	0	0	0	0	0	0	0	0	1	1	1	0	0	0	0	0	0	0	0	0	0	0	0	0	0	0	0	0	0	0	0	0	0	0	0	0	0
22	1	1	0	0	0	0	1	0	0	0	0	0	1	0	0	0	0	0	1	1	1	1	1	0	0	1	0	1	0	0	0	0	0	0	0	0	0	0	0	0	0	0	0	0	0	0	0	0	0
23	1	1	1	1	0	0	1	0	0	0	0	0	0	0	0	0	0	0	1	1	1	1	1	1	0	1	1	1	0	1	1	1	0	1	1	1	1	0	0	0	1	0	1	0	1	1	1	0	0
24	1	0	1	0	0	0	0	1	1	0	1	0	1	0	0	0	0	0	1	1	0	0	1	1	0	0	1	1	0	0	0	0	0	0	1	1	0	0	0	0	0	0	0	0	0	0	0	0	0
25	1	0	0	1	0	1	0	0	0	0	0	0	0	0	0	0	0	0	0	0	0	0	0	0	0	0	1	0	0	0	0	0	0	0	0	1	0	0	0	0	0	0	0	0	0	0	0	0	0
Russian language
1	1	1	1	1	1	1	0	0	1	1	0	0	1	0	0	0	0	1	1	1	1	1	1	0	0	1	0	0	0	1	1	1	0	0	1	0	0	1	1	1	0	0	1	0	0	1	0	0	0
2	1	0	1	0	1	0	1	0	0	0	0	0	1	0	0	0	0	0	1	1	1	1	1	0	0	1	1	1	0	1	1	1	1	0	1	1	0	1	1	1	0	0	0	0	0	1	0	0	0
3	1	0	0	0	1	0	1	0	0	0	0	0	1	0	0	0	0	0	1	1	1	1	1	0	0	0	1	0	0	0	0	1	0	0	1	1	0	1	0	1	0	0	0	0	0	1	0	0	0
4	1	1	0	1	1	1	0	0	0	0	0	0	0	0	0	0	0	0	1	0	0	0	0	0	0	0	0	0	0	0	0	0	0	0	0	1	0	1	0	0	0	0	1	0	0	0	0	0	0
5	1	0	0	1	1	1	1	1	0	0	1	0	0	0	0	1	1	1	1	1	1	1	1	1	0	1	1	1	0	1	1	0	1	0	1	1	1	0	1	0	0	0	0	0	0	0	0	0	0
6	1	0	0	1	1	0	0	0	0	0	0	0	0	0	0	0	0	0	0	0	0	0	0	0	0	0	0	0	0	0	0	0	0	0	1	0	0	0	0	0	0	0	0	0	0	0	0	0	0
7	1	0	1	1	1	1	0	0	0	0	0	0	0	0	0	0	0	0	0	0	0	0	0	0	0	0	0	0	0	0	0	0	0	0	0	0	0	0	0	0	0	0	0	0	0	0	0	0	0
8	1	0	0	0	0	0	0	0	0	0	0	0	0	0	0	0	0	0	0	0	0	1	1	0	0	1	1	0	0	0	0	0	0	0	1	1	0	1	0	0	0	0	1	0	0	0	0	0	0
9	1	1	1	1	0	1	0	0	0	0	0	0	0	0	0	0	0	0	0	0	0	0	0	0	0	0	0	0	0	0	0	0	0	0	0	0	0	0	0	0	0	0	0	0	0	0	0	0	0
10	1	0	1	1	0	0	0	0	1	0	1	0	0	0	0	0	0	0	1	1	1	1	1	0	0	0	0	0	0	0	0	0	0	0	0	1	0	0	0	0	0	0	0	0	0	0	0	0	0
11	1	0	0	0	1	0	0	0	0	0	0	0	0	0	0	0	0	0	0	1	1	0	1	0	0	0	0	0	0	0	0	0	0	0	0	0	0	0	0	0	0	0	0	0	0	0	0	0	0
12	1	0	0	0	0	0	0	0	0	0	0	0	0	0	0	0	0	0	0	0	0	1	1	0	0	0	1	0	0	0	0	1	0	0	1	0	0	0	0	0	0	0	1	0	1	0	0	0	0
13	1	1	1	1	1	1	0	0	0	0	0	0	0	0	0	0	0	0	0	0	0	0	0	0	0	0	0	0	0	0	0	0	0	0	0	0	0	0	0	0	0	0	0	0	0	0	0	0	0
14	1	1	1	1	1	0	1	0	0	0	0	0	0	0	0	0	0	0	0	0	1	1	1	0	0	0	1	0	0	0	0	1	0	0	0	0	0	0	0	0	0	0	0	0	0	0	0	0	0
15	1	1	1	0	0	0	0	0	0	1	0	0	0	0	0	0	0	0	1	1	1	1	1	0	0	1	0	1	0	0	1	1	0	0	0	0	0	0	0	0	0	0	1	0	0	0	0	0	0
16	1	1	1	1	1	0	1	0	0	0	0	0	0	0	0	0	0	0	0	1	1	1	1	0	0	0	0	0	0	0	0	0	0	0	0	0	0	0	0	0	0	0	0	0	0	0	1	0	0
17	1	1	1	0	0	0	0	0	0	0	0	0	0	0	0	0	0	0	1	1	0	0	0	0	0	0	0	0	0	0	0	0	0	0	0	0	0	0	0	0	0	0	0	0	0	0	0	0	0
18	1	1	0	1	1	0	0	0	1	0	0	0	0	0	0	0	0	1	1	1	0	0	1	0	0	0	0	0	0	0	0	0	0	0	0	0	0	0	0	0	0	0	0	0	0	0	0	0	0
19	1	1	1	1	1	0	1	0	0	0	0	0	0	0	0	0	0	0	1	0	0	0	1	0	0	0	0	0	0	0	0	1	0	0	0	1	1	1	0	0	0	0	0	0	0	0	0	0	0
20	1	1	0	0	0	0	0	0	0	0	0	0	1	0	0	0	0	0	1	1	1	1	1	0	0	0	1	0	0	0	1	1	1	0	0	0	0	0	0	0	0	0	0	0	0	1	0	0	0
21	1	0	1	1	1	1	1	1	0	1	1	0	0	0	0	0	0	0	1	1	0	1	1	1	0	1	1	0	0	0	0	0	0	0	0	1	0	0	0	0	0	0	0	0	0	0	0	0	0
22	1	0	0	1	0	0	0	0	0	0	0	0	1	0	0	0	0	0	0	0	0	1	1	1	0	1	1	0	0	0	1	0	0	0	0	0	0	0	0	0	0	0	0	0	0	0	0	0	0
23	1	1	0	1	1	1	1	0	0	0	0	0	0	0	0	0	0	0	0	1	1	1	1	1	0	1	1	0	0	0	0	1	0	0	1	1	0	0	1	0	0	0	1	0	0	0	0	0	0
24	1	1	1	0	0	0	0	0	0	0	0	0	0	0	0	0	0	0	1	0	0	0	1	0	0	0	0	0	0	0	0	0	0	0	0	0	0	0	1	0	0	0	0	0	0	0	0	0	0
25	1	1	1	1	1	1	1	1	1	1	1	0	1	0	0	0	0	1	1	1	1	1	1	0	0	0	0	0	0	0	0	0	0	0	0	0	0	0	0	0	0	0	0	0	0	0	0	0	0
[truncated: 3 more columns]

## Sheet: Accuracy scores
Website number	Accuracy
	A1	A2	A3	A4	A5	A6	A7	A8	A9	A10	A11	A12	A13	A14	A15	A16	A17	A18	A19	A20	A21	A22	A23	A24	A25	A26	A27	A28	A29	A30	A31	A32	A33	A34	A35	A36	A37	A38	A39	A40	A41	A42	A43	A44	A45	A46	A47	A48	A49
English language
1	2	2	2	NA	1	NA	1	NA	NA	0	NA	NA	NA	NA	NA	NA	NA	NA	NA	NA	NA	0	1	NA	NA	NA	NA	NA	NA	NA	NA	1	NA	NA	NA	NA	NA	NA	NA	NA	NA	NA	NA	NA	NA	NA	NA	NA	NA
2	2	2	2	0	0	0	0	NA	0	NA	1	NA	2	NA	NA	NA	NA	NA	1	NA	NA	1	2	1	NA	1	1	0	NA	1	1	1	NA	NA	NA	NA	NA	NA	NA	NA	NA	NA	NA	NA	NA	0	0	NA	NA
3	2	1	1	1	1	NA	0	NA	NA	NA	NA	NA	NA	NA	NA	NA	NA	NA	NA	NA	NA	1	2	NA	NA	NA	2	NA	NA	NA	NA	NA	NA	NA	1	NA	NA	NA	NA	NA	NA	NA	1	NA	NA	NA	NA	NA	NA
4	2	2	1	1	1	NA	2	1	1	NA	1	NA	NA	NA	NA	1	2	0	2	0	1	1	1	0	NA	0	0	0	NA	0	1	1	NA	NA	2	1	2	0	2	NA	NA	NA	0	NA	NA	0	NA	NA	NA
5	2	NA	NA	0	1	0	0	NA	NA	NA	NA	NA	NA	NA	NA	NA	NA	NA	NA	0	0	1	NA	1	NA	1	0	1	NA	NA	1	NA	NA	NA	2	0	NA	NA	2	NA	NA	NA	0	NA	NA	NA	NA	NA	NA
6	1	1	NA	NA	2	NA	2	1	1	NA	1	1	NA	NA	NA	NA	NA	NA	0	1	0	0	1	0	NA	NA	0	2	NA	1	0	2	NA	NA	1	1	0	1	2	NA	NA	NA	1	NA	1	1	1	NA	NA
7	2	1	1	2	2	1	1	1	1	0	1	0	2	1	NA	NA	NA	0	0	0	1	1	2	0	NA	1	2	1	0	2	1	1	1	NA	1	1	NA	NA	2	NA	NA	NA	1	2	NA	NA	NA	NA	NA
8	2	2	1	0	2	NA	1	1	1	NA	0	0	2	NA	NA	NA	NA	0	1	1	0	1	2	1	NA	1	2	NA	NA	2	1	2	NA	2	2	1	0	NA	NA	NA	NA	NA	NA	NA	NA	0	0	NA	NA
9	2	NA	1	2	1	NA	2	1	NA	1	2	NA	1	NA	NA	0	2	1	1	2	1	1	2	NA	NA	NA	2	0	NA	2	1	2	1	NA	2	1	NA	0	2	NA	NA	NA	2	NA	NA	NA	NA	NA	NA
10	1	1	1	0	NA	NA	0	1	2	NA	1	NA	0	1	NA	NA	2	2	2	2	1	2	0	1	NA	2	1	NA	NA	1	1	2	NA	2	2	2	NA	NA	2	NA	NA	NA	1	NA	1	0	NA	NA	NA
11	2	2	2	0	2	NA	1	1	NA	1	1	1	2	NA	NA	NA	2	1	1	1	0	1	1	1	NA	NA	2	2	2	2	2	2	2	NA	2	1	2	2	2	NA	NA	NA	2	0	NA	0	NA	NA	NA
12	1	2	2	NA	NA	NA	1	NA	NA	0	NA	2	2	NA	NA	NA	NA	NA	1	1	0	1	1	1	NA	NA	1	2	2	2	2	0	1	2	1	NA	0	1	2	NA	NA	NA	NA	NA	0	NA	NA	NA	NA
13	2	NA	NA	NA	NA	NA	2	1	NA	1	2	2	1	1	NA	2	NA	2	1	1	1	1	1	NA	NA	1	NA	0	NA	0	NA	NA	0	NA	2	2	NA	NA	1	NA	NA	NA	NA	NA	NA	NA	NA	NA	NA
14	1	NA	NA	1	1	NA	1	NA	NA	0	NA	1	2	NA	NA	NA	NA	1	NA	1	0	NA	2	NA	NA	1	NA	0	NA	1	2	1	NA	NA	1	2	2	NA	2	NA	NA	NA	0	NA	0	NA	NA	NA	NA
15	2	1	0	2	1	1	1	2	NA	1	1	NA	2	NA	NA	1	NA	NA	1	1	0	1	2	1	NA	0	1	NA	NA	1	1	2	NA	NA	1	NA	NA	NA	NA	NA	NA	NA	0	NA	1	NA	0	NA	NA
16	2	NA	NA	2	2	NA	1	2	2	1	1	2	NA	2	2	2	2	2	2	2	2	2	2	2	2	2	0	1	1	2	1	NA	1	NA	2	2	NA	NA	NA	2	NA	NA	NA	1	NA	NA	NA	NA	NA
17	1	1	NA	NA	NA	NA	NA	1	0	NA	0	NA	NA	NA	NA	NA	NA	NA	0	1	0	NA	0	1	NA	1	NA	NA	NA	2	0	NA	1	NA	1	0	NA	NA	NA	NA	NA	NA	NA	NA	NA	NA	NA	NA	NA
18	1	NA	0	2	2	NA	0	NA	NA	NA	NA	1	NA	NA	NA	NA	NA	NA	NA	NA	NA	NA	NA	NA	NA	NA	1	NA	NA	NA	NA	NA	NA	NA	1	0	NA	NA	NA	NA	NA	NA	0	NA	1	NA	NA	NA	NA
19	2	NA	1	NA	NA	NA	NA	0	NA	1	NA	2	2	NA	NA	NA	NA	NA	0	1	1	2	0	NA	NA	2	0	0	NA	NA	0	NA	NA	NA	NA	NA	NA	NA	1	NA	NA	NA	NA	NA	NA	NA	NA	NA	NA
20	1	2	1	0	2	NA	0	1	0	0	NA	NA	NA	NA	NA	NA	NA	NA	NA	1	1	1	1	NA	NA	NA	0	NA	NA	NA	0	NA	NA	NA	1	NA	NA	NA	NA	NA	NA	NA	0	1	NA	NA	NA	NA	NA
21	2	NA	NA	NA	NA	NA	1	0	2	NA	NA	NA	NA	NA	NA	2	2	2	2	1	1	1	0	1	NA	1	NA	0	NA	2	NA	NA	1	NA	1	NA	NA	NA	NA	NA	NA	NA	NA	NA	NA	NA	NA	NA	NA
22	1	2	2	NA	1	NA	2	NA	NA	1	NA	NA	2	NA	NA	NA	NA	NA	1	1	1	1	1	0	0	0	1	NA	NA	NA	1	2	NA	NA	1	0	0	1	2	NA	NA	NA	1	1	1	NA	NA	NA	NA
23	1	1	0	0	NA	2	NA	NA	NA	NA	NA	NA	NA	NA	NA	NA	NA	NA	NA	NA	NA	NA	NA	NA	NA	NA	NA	NA	NA	NA	NA	NA	NA	NA	NA	NA	NA	NA	1	NA	NA	NA	NA	NA	NA	NA	NA	NA	NA
24	2	NA	NA	2	2	NA	1	2	2	1	1	2	NA	2	2	2	2	2	2	2	2	2	2	2	2	2	0	1	1	2	1	NA	1	NA	2	2	NA	NA	NA	2	NA	NA	NA	1	NA	NA	NA	NA	NA
25	2	NA	NA	NA	NA	NA	0	0	1	0	0	NA	2	2	NA	1	1	1	2	0	1	0	NA	0	0	1	NA	0	NA	1	0	NA	NA	NA	1	0	NA	1	2	NA	NA	NA	NA	NA	NA	NA	NA	NA	NA
German language
1	2	NA	1	1	2	2	2	NA	0	2	NA	NA	NA	NA	NA	NA	NA	NA	0	1	0	1	2	2	NA	0	1	0	NA	NA	NA	1	NA	2	1	1	0	NA	NA	NA	NA	NA	0	NA	NA	NA	NA	NA	NA
2	2	NA	0	1	2	NA	1	NA	NA	2	NA	NA	NA	NA	NA	NA	NA	NA	0	1	0	1	1	1	NA	NA	0	2	NA	NA	1	0	NA	NA	NA	NA	NA	NA	2	NA	NA	NA	0	NA	NA	NA	NA	NA	NA
3	2	2	1	NA	2	NA	0	NA	NA	NA	NA	NA	NA	NA	NA	NA	NA	NA	1	1	1	2	0	1	NA	0	1	0	NA	NA	1	1	NA	2	2	0	1	NA	0	NA	NA	NA	0	NA	0	1	NA	NA	NA
4	1	2	2	2	2	2	1	NA	0	1	NA	NA	NA	NA	NA	NA	NA	NA	1	1	1	2	1	2	NA	1	2	NA	NA	NA	NA	1	2	2	2	1	NA	2	1	NA	NA	NA	0	NA	NA	NA	NA	NA	NA
5	2	0	0	2	2	NA	1	NA	1	1	NA	NA	NA	NA	NA	NA	NA	NA	1	1	1	2	2	NA	NA	0	0	NA	NA	NA	NA	0	NA	NA	1	0	NA	2	2	NA	NA	NA	0	NA	NA	NA	NA	NA	NA
6	2	1	1	2	2	2	0	NA	NA	1	NA	NA	NA	NA	NA	NA	NA	NA	1	1	NA	NA	1	NA	NA	NA	0	NA	NA	NA	NA	1	NA	NA	NA	2	NA	0	NA	NA	NA	NA	0	NA	NA	NA	NA	NA	NA
7	1	2	1	NA	NA	NA	0	NA	NA	0	NA	NA	NA	NA	NA	NA	NA	NA	NA	0	NA	0	0	NA	NA	0	1	NA	NA	NA	NA	1	NA	NA	1	NA	NA	0	2	NA	NA	NA	1	NA	0	1	NA	NA	NA
8	2	1	1	2	1	NA	NA	NA	NA	NA	NA	NA	NA	NA	NA	NA	NA	NA	1	1	1	1	1	0	NA	1	0	1	NA	NA	0	1	1	NA	1	1	NA	NA	2	NA	NA	NA	1	0	NA	NA	NA	NA	NA
9	2	NA	0	2	2	1	NA	NA	NA	NA	NA	NA	NA	NA	NA	NA	NA	NA	1	1	0	NA	1	1	NA	NA	0	NA	NA	NA	NA	NA	NA	NA	1	0	0	NA	NA	NA	NA	NA	0	NA	NA	NA	NA	NA	NA
10	2	NA	0	1	2	0	0	NA	NA	1	NA	NA	NA	NA	NA	NA	NA	NA	NA	1	0	NA	1	0	NA	0	1	NA	NA	NA	NA	1	NA	NA	1	NA	NA	NA	2	NA	NA	NA	0	NA	NA	NA	NA	NA	NA
11	1	NA	NA	1	2	0	NA	NA	NA	NA	NA	NA	NA	NA	NA	NA	NA	NA	0	1	0	0	1	1	NA	0	0	NA	NA	NA	1	NA	NA	NA	NA	NA	NA	NA	NA	NA	NA	NA	NA	NA	NA	NA	NA	NA	NA
12	1	1	1	2	1	NA	2	NA	NA	0	NA	NA	NA	NA	NA	NA	NA	NA	NA	1	0	0	0	NA	NA	NA	1	NA	NA	NA	NA	2	NA	NA	NA	NA	NA	NA	NA	NA	NA	NA	2	1	NA	1	1	NA	NA
13	1	NA	NA	2	1	0	0	NA	NA	NA	NA	NA	1	NA	NA	NA	NA	NA	NA	1	NA	0	0	NA	NA	0	NA	1	NA	NA	NA	2	NA	NA	NA	NA	NA	NA	2	NA	NA	NA	NA	NA	NA	NA	NA	NA	NA
14	2	NA	NA	NA	2	1	1	NA	NA	NA	NA	NA	NA	NA	NA	NA	NA	NA	NA	1	NA	0	1	0	NA	NA	1	NA	NA	NA	NA	2	NA	NA	NA	NA	NA	NA	NA	NA	NA	NA	NA	NA	NA	NA	NA	NA	NA
15	2	1	0	2	2	1	0	0	2	2	NA	NA	0	NA	NA	2	NA	0	0	1	1	2	1	0	NA	1	1	NA	NA	NA	0	1	NA	2	2	2	NA	1	NA	NA	NA	NA	1	0	0	NA	NA	NA	NA
16	0	0	2	0	2	0	NA	NA	NA	1	NA	NA	NA	NA	NA	NA	NA	NA	1	0	0	0	0	NA	NA	NA	NA	NA	NA	NA	NA	NA	NA	NA	NA	NA	NA	NA	NA	NA	NA	NA	2	NA	NA	NA	NA	NA	NA
17	0	NA	NA	NA	2	NA	NA	NA	NA	NA	NA	NA	NA	NA	NA	NA	NA	NA	NA	NA	NA	NA	0	NA	NA	NA	1	NA	NA	NA	NA	NA	NA	NA	1	NA	NA	1	NA	NA	NA	NA	0	NA	NA	NA	NA	NA	NA
18	1	2	1	2	2	1	1	NA	NA	NA	NA	NA	NA	NA	NA	NA	NA	NA	NA	1	0	1	1	NA	NA	NA	2	NA	NA	NA	NA	2	NA	NA	1	NA	NA	0	NA	NA	NA	NA	0	2	2	1	NA	NA	1
19	2	0	0	2	2	1	0	NA	NA	NA	NA	NA	NA	NA	NA	NA	NA	NA	1	0	0	1	0	0	NA	NA	0	NA	NA	NA	NA	NA	NA	NA	1	0	NA	NA	NA	NA	NA	NA	NA	NA	NA	NA	NA	NA	NA
20	0	2	0	2	2	2	NA	NA	NA	0	NA	NA	NA	NA	NA	NA	NA	NA	NA	NA	0	NA	2	NA	NA	NA	0	NA	NA	NA	NA	0	NA	NA	1	NA	NA	NA	NA	NA	NA	NA	NA	NA	NA	NA	NA	NA	NA
21	0	NA	NA	NA	NA	NA	NA	NA	NA	NA	NA	NA	NA	NA	NA	NA	NA	NA	NA	0	0	NA	NA	NA	NA	NA	NA	NA	NA	NA	NA	1	NA	NA	NA	NA	NA	NA	NA	NA	NA	NA	2	NA	NA	NA	NA	NA	NA
22	1	2	0	NA	NA	NA	NA	NA	NA	0	NA	NA	NA	NA	NA	NA	NA	NA	0	1	1	0	1	1	NA	NA	0	NA	0	NA	NA	NA	NA	NA	1	0	NA	0	NA	NA	NA	NA	NA	1	NA	NA	NA	NA	NA
23	1	NA	NA	2	1	NA	0	NA	NA	NA	NA	NA	NA	NA	NA	NA	NA	NA	NA	1	NA	1	0	0	NA	0	0	NA	NA	NA	0	NA	1	NA	NA	NA	NA	NA	NA	NA	NA	NA	NA	NA	NA	NA	NA	NA	NA
24	1	2	NA	2	0	NA	1	NA	NA	NA	NA	NA	NA	NA	NA	NA	NA	0	1	1	NA	NA	1	2	NA	0	0	NA	NA	NA	NA	0	NA	NA	1	0	NA	0	2	NA	NA	NA	0	NA	NA	NA	NA	NA	NA
25	1	2	0	1	2	NA	NA	NA	NA	NA	NA	NA	NA	NA	NA	NA	NA	NA	NA	0	NA	NA	NA	NA	NA	NA	0	NA	NA	NA	NA	NA	NA	NA	1	NA	NA	NA	NA	NA	NA	NA	0	NA	NA	NA	NA	NA	NA
Hungarian language
1	2	1	0	2	2	1	1	NA	NA	0	NA	NA	NA	NA	NA	NA	NA	NA	NA	0	0	1	1	NA	NA	NA	0	NA	NA	NA	NA	NA	NA	NA	1	0	NA	1	NA	NA	1	2	0	NA	NA	NA	NA	NA	NA
2	2	NA	NA	1	NA	NA	NA	NA	NA	NA	NA	NA	NA	NA	NA	NA	NA	NA	NA	NA	NA	NA	0	NA	NA	NA	1	NA	NA	NA	0	2	NA	NA	1	NA	NA	0	NA	NA	NA	NA	NA	NA	2	0	2	NA	NA
3	2	NA	0	0	0	0	0	1	NA	0	1	NA	NA	NA	NA	NA	NA	NA	NA	1	0	0	2	1	NA	0	1	NA	NA	1	NA	1	NA	NA	1	1	NA	1	NA	NA	NA	NA	NA	1	1	0	0	NA	NA
4	2	0	2	2	NA	0	0	NA	NA	NA	NA	NA	NA	NA	NA	NA	NA	NA	NA	NA	NA	NA	NA	NA	NA	NA	1	NA	NA	NA	0	1	NA	NA	1	NA	NA	2	NA	NA	NA	NA	NA	NA	2	2	1	NA	NA
5	2	2	1	1	1	NA	1	NA	NA	1	NA	1	NA	NA	NA	NA	NA	1	0	2	1	1	2	1	NA	NA	1	NA	NA	NA	1	1	1	2	1	0	NA	1	NA	NA	NA	NA	0	NA	1	0	0	NA	NA
6	2	0	2	1	1	NA	0	NA	NA	1	0	NA	NA	NA	NA	NA	NA	NA	NA	1	NA	2	1	NA	1	0	NA	1	NA	NA	2	2	NA	2	NA	0	NA	1	2	NA	NA	NA	1	NA	2	1	0	NA	NA
7	2	1	NA	2	2	NA	1	NA	NA	1	NA	NA	NA	NA	NA	NA	NA	0	1	1	1	2	2	NA	NA	NA	0	NA	NA	NA	0	NA	NA	NA	0	NA	NA	1	NA	NA	NA	NA	1	NA	NA	NA	NA	NA	NA
8	2	2	2	2	NA	NA	2	NA	NA	2	NA	NA	NA	NA	NA	NA	NA	NA	1	1	0	1	2	NA	NA	NA	1	NA	NA	NA	1	2	2	NA	NA	NA	NA	1	NA	NA	NA	NA	1	NA	2	1	0	NA	NA
9	1	0	1	0	NA	NA	1	NA	NA	0	NA	NA	NA	NA	NA	NA	NA	NA	NA	0	NA	0	0	NA	NA	NA	NA	NA	NA	NA	NA	1	NA	NA	NA	NA	NA	1	NA	NA	NA	NA	1	NA	NA	1	NA	NA	NA
10	2	2	1	2	2	1	2	NA	1	2	NA	NA	2	NA	NA	NA	NA	NA	2	1	1	1	2	1	0	0	1	0	NA	0	2	2	NA	1	2	1	NA	2	2	NA	1	1	2	NA	2	2	1	NA	NA
11	2	NA	1	2	2	0	2	2	1	2	2	0	NA	1	NA	2	2	1	1	1	1	1	2	1	1	1	2	0	NA	1	1	2	NA	NA	2	1	NA	2	2	NA	1	1	1	NA	2	1	1	NA	NA
12	2	0	0	1	2	1	1	NA	NA	NA	NA	NA	NA	NA	NA	NA	NA	NA	NA	1	NA	1	2	NA	NA	NA	NA	NA	NA	NA	NA	NA	NA	NA	1	NA	NA	2	NA	NA	NA	NA	NA	NA	NA	NA	NA	NA	NA
13	NA	NA	2	0	0	0	1	NA	NA	1	NA	NA	NA	NA	NA	NA	NA	NA	NA	1	1	1	2	NA	NA	NA	NA	NA	NA	NA	NA	NA	1	NA	1	NA	NA	2	NA	NA	NA	NA	2	NA	1	0	0	NA	NA
14	1	1	NA	2	2	1	0	NA	NA	0	NA	NA	NA	NA	NA	NA	NA	NA	1	1	0	0	0	NA	NA	NA	0	NA	NA	NA	NA	NA	NA	NA	0	NA	NA	1	NA	NA	NA	NA	NA	NA	NA	NA	NA	NA	NA
15	2	0	0	2	2	NA	0	NA	NA	1	NA	NA	NA	NA	NA	NA	NA	NA	NA	1	1	2	2	NA	NA	NA	1	NA	NA	NA	1	NA	NA	2	1	1	NA	1	NA	NA	NA	NA	NA	NA	1	NA	NA	NA	NA
16	1	1	1	1	1	NA	2	NA	NA	2	NA	NA	NA	NA	NA	NA	NA	NA	NA	NA	NA	NA	0	NA	NA	NA	1	NA	NA	NA	NA	NA	NA	NA	NA	NA	NA	NA	NA	NA	NA	NA	0	NA	1	NA	1	NA	NA
17	1	1	NA	0	0	NA	1	NA	NA	NA	NA	NA	NA	NA	NA	NA	NA	NA	NA	1	0	0	1	0	NA	NA	NA	NA	NA	NA	NA	NA	NA	NA	1	NA	NA	1	NA	NA	NA	NA	NA	0	NA	NA	NA	NA	NA
18	2	1	NA	0	2	NA	1	NA	NA	NA	NA	NA	NA	NA	NA	NA	NA	NA	NA	1	0	0	2	NA	NA	NA	0	NA	NA	NA	NA	NA	NA	NA	1	0	NA	1	NA	NA	NA	NA	NA	NA	NA	NA	NA	NA	NA
19	2	1	2	2	NA	NA	1	NA	NA	1	NA	NA	NA	NA	NA	NA	NA	NA	NA	0	1	1	1	NA	NA	0	NA	NA	NA	NA	NA	1	NA	NA	2	1	1	1	NA	NA	NA	NA	0	NA	1	1	1	NA	NA
20	0	1	1	NA	NA	NA	0	NA	NA	NA	NA	NA	NA	NA	NA	NA	NA	NA	NA	1	1	1	1	NA	NA	0	0	NA	NA	1	2	2	NA	NA	1	1	1	1	1	NA	NA	NA	NA	NA	NA	NA	NA	NA	NA
21	0	1	1	NA	NA	NA	1	NA	NA	1	NA	NA	NA	NA	NA	NA	NA	NA	NA	0	NA	1	NA	NA	NA	NA	NA	NA	NA	NA	0	NA	NA	NA	1	NA	NA	0	NA	NA	NA	NA	0	NA	NA	NA	NA	NA	NA
22	2	1	1	1	1	NA	1	1	1	NA	NA	NA	NA	NA	NA	NA	NA	1	1	1	1	1	1	1	NA	NA	1	1	NA	0	0	1	NA	NA	1	1	NA	NA	NA	NA	NA	NA	0	NA	0	0	0	NA	NA
23	1	1	0	2	2	NA	1	1	1	NA	1	NA	NA	NA	NA	NA	2	1	1	1	1	1	1	1	1	NA	0	NA	NA	NA	NA	NA	NA	NA	1	NA	NA	1	NA	NA	NA	NA	NA	NA	NA	NA	NA	NA	NA
24	1	NA	0	NA	NA	NA	NA	NA	NA	NA	NA	NA	NA	NA	NA	NA	NA	NA	NA	1	0	1	2	0	NA	NA	NA	NA	NA	NA	NA	NA	NA	NA	NA	NA	NA	1	NA	NA	NA	NA	NA	NA	NA	NA	NA	NA	NA
25	1	1	0	NA	NA	NA	1	NA	NA	NA	NA	NA	NA	NA	NA	NA	NA	NA	NA	0	NA	1	2	NA	NA	NA	NA	NA	NA	NA	0	NA	NA	NA	NA	NA	NA	1	1	NA	NA	NA	1	NA	NA	NA	NA	NA	NA
Romanian language
1	2	2	1	NA	2	1	2	NA	NA	0	NA	NA	2	NA	NA	NA	NA	NA	1	0	0	0	1	1	NA	1	0	0	1	0	1	2	1	NA	2	1	1	NA	2	NA	NA	NA	1	NA	NA	NA	NA	NA	NA
2	1	NA	1	0	NA	NA	0	NA	NA	NA	NA	NA	2	NA	NA	NA	NA	NA	0	NA	0	NA	0	0	NA	NA	NA	NA	NA	NA	NA	NA	NA	NA	2	1	NA	NA	NA	NA	NA	NA	NA	NA	NA	NA	NA	NA	NA
3	1	NA	NA	2	2	1	1	NA	NA	NA	NA	NA	NA	NA	NA	NA	NA	NA	0	NA	NA	0	1	NA	NA	NA	NA	NA	NA	NA	0	NA	NA	NA	0	0	NA	1	1	NA	NA	NA	0	NA	NA	NA	NA	NA	NA
4	2	0	0	1	1	0	2	NA	NA	2	NA	NA	2	NA	NA	NA	NA	NA	0	0	1	NA	0	1	NA	2	0	NA	NA	NA	NA	NA	NA	NA	1	0	NA	NA	1	NA	NA	NA	NA	NA	NA	NA	NA	NA	NA
5	0	NA	NA	1	2	2	NA	NA	NA	NA	NA	NA	NA	NA	NA	NA	NA	NA	NA	NA	NA	NA	NA	NA	NA	NA	NA	NA	NA	NA	NA	NA	NA	NA	NA	0	NA	NA	NA	NA	NA	NA	NA	NA	NA	NA	NA	NA	NA
6	1	NA	NA	1	2	1	NA	NA	NA	NA	NA	NA	NA	NA	NA	0	NA	NA	NA	NA	NA	0	1	NA	NA	NA	NA	NA	NA	NA	NA	NA	NA	NA	0	NA	NA	NA	NA	NA	NA	NA	NA	NA	NA	NA	NA	NA	NA
7	NA	NA	NA	0	0	NA	NA	NA	NA	NA	NA	NA	NA	NA	NA	NA	NA	NA	NA	NA	NA	NA	NA	NA	NA	NA	2	NA	NA	NA	NA	2	1	1	NA	NA	NA	NA	NA	NA	NA	NA	NA	NA	1	0	NA	NA	NA
8	1	NA	NA	NA	NA	NA	NA	NA	NA	NA	NA	NA	2	NA	NA	0	NA	NA	NA	NA	NA	0	NA	NA	NA	0	0	NA	NA	0	NA	2	NA	NA	2	2	1	NA	1	NA	NA	NA	NA	0	NA	NA	NA	NA	NA
9	0	NA	NA	NA	1	NA	NA	NA	NA	NA	NA	NA	NA	NA	NA	NA	NA	NA	0	NA	NA	NA	NA	NA	NA	NA	0	0	NA	NA	NA	NA	NA	NA	NA	NA	NA	NA	NA	NA	NA	NA	NA	NA	NA	NA	NA	NA	NA
10	0	1	0	NA	NA	NA	1	NA	NA	NA	NA	NA	NA	NA	NA	NA	NA	NA	NA	NA	NA	0	0	NA	NA	NA	NA	NA	NA	NA	NA	NA	NA	NA	1	1	NA	NA	NA	NA	NA	NA	NA	NA	NA	NA	NA	NA	NA
11	1	NA	NA	2	2	1	NA	NA	NA	NA	NA	NA	NA	NA	NA	NA	NA	NA	NA	NA	NA	NA	NA	NA	NA	NA	NA	NA	NA	NA	NA	NA	NA	NA	1	NA	NA	NA	NA	NA	NA	NA	NA	NA	NA	NA	NA	NA	NA
12	0	NA	1	NA	NA	NA	0	0	0	NA	0	NA	2	NA	NA	NA	NA	NA	0	NA	0	NA	0	0	NA	NA	0	1	1	NA	NA	NA	NA	NA	1	1	NA	NA	NA	NA	NA	NA	NA	NA	NA	NA	NA	NA	NA
13	0	2	1	NA	NA	NA	NA	NA	NA	NA	NA	NA	NA	NA	NA	NA	NA	NA	NA	NA	NA	NA	NA	NA	NA	NA	1	NA	NA	NA	NA	0	NA	NA	NA	NA	NA	NA	NA	NA	NA	NA	1	NA	NA	NA	NA	NA	NA
14	2	NA	0	0	0	NA	NA	2	1	1	1	2	2	0	NA	2	NA	NA	1	2	1	2	2	NA	0	2	0	NA	NA	1	1	NA	NA	NA	0	1	0	NA	NA	NA	NA	NA	0	NA	NA	NA	NA	NA	NA
15	0	NA	NA	0	1	1	NA	NA	NA	NA	NA	NA	0	NA	NA	NA	NA	NA	NA	NA	NA	NA	NA	NA	NA	NA	NA	NA	NA	NA	NA	NA	NA	0	1	NA	NA	NA	NA	NA	NA	NA	NA	NA	NA	NA	NA	NA	NA
16	NA	NA	NA	0	1	NA	NA	NA	NA	NA	NA	NA	NA	NA	NA	NA	NA	NA	NA	NA	NA	NA	NA	NA	NA	NA	0	NA	NA	NA	NA	0	1	1	1	NA	NA	NA	NA	NA	NA	NA	NA	NA	NA	NA	NA	NA	NA
17	1	NA	0	1	1	NA	NA	1	0	1	1	NA	2	NA	NA	NA	NA	NA	NA	NA	NA	NA	1	1	NA	1	NA	NA	NA	NA	1	NA	NA	NA	1	1	NA	NA	NA	NA	NA	NA	NA	NA	NA	NA	NA	NA	NA
18	1	NA	NA	0	0	NA	NA	NA	NA	NA	NA	NA	2	NA	NA	NA	NA	NA	1	1	1	1	0	1	NA	0	1	NA	NA	NA	NA	NA	NA	NA	1	1	NA	NA	NA	NA	NA	NA	NA	NA	NA	NA	NA	NA	NA
19	0	0	0	2	2	2	2	NA	NA	NA	NA	NA	NA	NA	NA	NA	NA	NA	0	1	0	1	1	NA	NA	NA	NA	NA	NA	NA	NA	NA	NA	NA	1	1	NA	NA	0	0	NA	NA	2	NA	NA	NA	NA	NA	NA
20	1	NA	NA	NA	NA	NA	NA	NA	NA	NA	NA	NA	NA	NA	NA	NA	NA	NA	0	NA	NA	1	1	NA	NA	0	NA	NA	NA	NA	NA	NA	NA	NA	NA	0	NA	NA	NA	NA	NA	NA	NA	NA	NA	NA	NA	NA	NA
21	NA	NA	NA	NA	NA	NA	NA	NA	NA	NA	NA	NA	NA	NA	NA	NA	NA	NA	NA	NA	0	0	1	NA	NA	NA	NA	NA	NA	NA	NA	NA	NA	NA	NA	NA	NA	NA	NA	NA	NA	NA	NA	NA	NA	NA	NA	NA	NA
22	1	1	NA	NA	NA	NA	0	NA	NA	NA	NA	NA	2	NA	NA	NA	NA	NA	0	0	0	1	1	NA	NA	0	NA	0	NA	NA	NA	NA	NA	NA	NA	NA	NA	NA	NA	NA	NA	NA	NA	NA	NA	NA	NA	NA	NA
23	1	2	0	1	NA	NA	1	NA	NA	NA	NA	NA	NA	NA	NA	NA	NA	NA	1	1	1	0	1	0	NA	1	1	1	NA	1	2	2	NA	2	1	1	1	NA	NA	NA	2	NA	1	NA	1	2	0	NA	NA
24	1	NA	0	NA	NA	NA	NA	0	0	NA	0	NA	2	NA	NA	NA	NA	NA	0	0	NA	NA	0	0	NA	NA	0	1	NA	NA	NA	NA	NA	NA	2	1	NA	NA	NA	NA	NA	NA	NA	NA	NA	NA	NA	NA	NA
25	1	NA	NA	0	NA	1	NA	NA	NA	NA	NA	NA	NA	NA	NA	NA	NA	NA	NA	NA	NA	NA	NA	NA	NA	NA	0	NA	NA	NA	NA	NA	NA	NA	NA	0	NA	NA	NA	NA	NA	NA	NA	NA	NA	NA	NA	NA	NA
Russian language
1	2	1	1	1	2	0	NA	NA	1	1	NA	NA	2	NA	NA	NA	NA	0	0	1	0	1	2	NA	NA	0	NA	NA	NA	1	0	1	NA	NA	2	NA	NA	0	0	0	NA	NA	0	NA	NA	0	NA	NA	NA
2	2	NA	0	NA	2	NA	0	NA	NA	NA	NA	NA	2	NA	NA	NA	NA	NA	1	1	0	1	1	NA	NA	0	0	1	NA	1	1	2	1	NA	2	1	NA	0	1	1	NA	NA	NA	NA	NA	2	NA	NA	NA
3	2	NA	NA	NA	2	NA	0	NA	NA	NA	NA	NA	2	NA	NA	NA	NA	NA	1	1	0	0	1	NA	NA	NA	1	NA	NA	NA	NA	0	NA	NA	0	0	NA	0	NA	0	NA	NA	NA	NA	NA	0	NA	NA	NA
4	2	1	NA	0	2	2	NA	NA	NA	NA	NA	NA	NA	NA	NA	NA	NA	NA	0	NA	NA	NA	NA	NA	NA	NA	NA	NA	NA	NA	NA	NA	NA	NA	NA	0	NA	0	NA	NA	NA	NA	0	NA	NA	NA	NA	NA	NA
5	2	NA	NA	2	2	2	2	0	NA	NA	0	NA	NA	NA	NA	2	0	2	2	2	2	0	2	1	NA	1	1	0	NA	2	0	NA	1	NA	1	1	2	NA	2	NA	NA	NA	NA	NA	NA	NA	NA	NA	NA
6	2	NA	NA	1	2	NA	NA	NA	NA	NA	NA	NA	NA	NA	NA	NA	NA	NA	NA	NA	NA	NA	NA	NA	NA	NA	NA	NA	NA	NA	NA	NA	NA	NA	1	NA	NA	NA	NA	NA	NA	NA	NA	NA	NA	NA	NA	NA	NA
7	1	NA	0	0	1	0	NA	NA	NA	NA	NA	NA	NA	NA	NA	NA	NA	NA	NA	NA	NA	NA	NA	NA	NA	NA	NA	NA	NA	NA	NA	NA	NA	NA	NA	NA	NA	NA	NA	NA	NA	NA	NA	NA	NA	NA	NA	NA	NA
8	0	NA	NA	NA	NA	NA	NA	NA	NA	NA	NA	NA	NA	NA	NA	NA	NA	NA	NA	NA	NA	0	0	NA	NA	0	0	NA	NA	NA	NA	NA	NA	NA	0	0	NA	0	NA	NA	NA	NA	0	NA	NA	NA	NA	NA	NA
9	2	2	1	1	NA	0	NA	NA	NA	NA	NA	NA	NA	NA	NA	NA	NA	NA	NA	NA	NA	NA	NA	NA	NA	NA	NA	NA	NA	NA	NA	NA	NA	NA	NA	NA	NA	NA	NA	NA	NA	NA	NA	NA	NA	NA	NA	NA	NA
10	1	NA	0	0	NA	NA	NA	NA	1	NA	0	NA	NA	NA	NA	NA	NA	NA	0	0	0	0	1	NA	NA	NA	NA	NA	NA	NA	NA	NA	NA	NA	NA	0	NA	NA	NA	NA	NA	NA	NA	NA	NA	NA	NA	NA	NA
11	2	NA	NA	NA	2	NA	NA	NA	NA	NA	NA	NA	NA	NA	NA	NA	NA	NA	NA	0	0	NA	2	NA	NA	NA	NA	NA	NA	NA	NA	NA	NA	NA	NA	NA	NA	NA	NA	NA	NA	NA	NA	NA	NA	NA	NA	NA	NA
12	1	NA	NA	NA	NA	NA	NA	NA	NA	NA	NA	NA	NA	NA	NA	NA	NA	NA	NA	NA	NA	0	0	NA	NA	NA	0	NA	NA	NA	NA	0	NA	NA	0	NA	NA	NA	NA	NA	NA	NA	0	NA	0	NA	NA	NA	NA
13	1	0	0	1	1	2	NA	NA	NA	NA	NA	NA	NA	NA	NA	NA	NA	NA	NA	NA	NA	NA	NA	NA	NA	NA	NA	NA	NA	NA	NA	NA	NA	NA	NA	NA	NA	NA	NA	NA	NA	NA	NA	NA	NA	NA	NA	NA	NA
14	2	2	0	0	2	NA	1	NA	NA	NA	NA	NA	NA	NA	NA	NA	NA	NA	NA	NA	0	0	0	NA	NA	NA	1	NA	NA	NA	NA	1	NA	NA	NA	NA	NA	NA	NA	NA	NA	NA	NA	NA	NA	NA	NA	NA	NA
15	2	1	1	NA	NA	NA	NA	NA	NA	0	NA	NA	NA	NA	NA	NA	NA	NA	1	1	0	0	1	NA	NA	0	NA	0	NA	NA	1	2	NA	NA	NA	NA	NA	NA	NA	NA	NA	NA	1	NA	NA	NA	NA	NA	NA
16	1	2	0	1	2	NA	0	NA	NA	NA	NA	NA	NA	NA	NA	NA	NA	NA	NA	0	0	0	1	NA	NA	NA	NA	NA	NA	NA	NA	NA	NA	NA	NA	NA	NA	NA	NA	NA	NA	NA	NA	NA	NA	NA	0	NA	NA
17	1	0	0	NA	NA	NA	NA	NA	NA	NA	NA	NA	NA	NA	NA	NA	NA	NA	0	0	NA	NA	NA	NA	NA	NA	NA	NA	NA	NA	NA	NA	NA	NA	NA	NA	NA	NA	NA	NA	NA	NA	NA	NA	NA	NA	NA	NA	NA
18	1	0	NA	0	0	NA	NA	NA	0	NA	NA	NA	NA	NA	NA	NA	NA	0	0	0	NA	NA	1	NA	NA	NA	NA	NA	NA	NA	NA	NA	NA	NA	NA	NA	NA	NA	NA	NA	NA	NA	NA	NA	NA	NA	NA	NA	NA
19	1	2	0	0	2	NA	2	NA	NA	NA	NA	NA	NA	NA	NA	NA	NA	NA	0	NA	NA	NA	1	NA	NA	NA	NA	NA	NA	NA	NA	1	NA	NA	NA	2	0	1	NA	NA	NA	NA	NA	NA	NA	NA	NA	NA	NA
20	1	2	NA	NA	NA	NA	NA	NA	NA	NA	NA	NA	0	NA	NA	NA	NA	NA	0	0	0	0	0	NA	NA	NA	1	NA	NA	NA	0	2	1	NA	NA	NA	NA	NA	NA	NA	NA	NA	NA	NA	NA	1	NA	NA	NA
21	1	NA	1	0	0	0	2	0	NA	1	0	NA	NA	NA	NA	NA	NA	NA	0	0	NA	1	2	0	NA	0	1	NA	NA	NA	NA	NA	NA	NA	NA	2	NA	NA	NA	NA	NA	NA	NA	NA	NA	NA	NA	NA	NA
22	1	NA	NA	1	NA	NA	NA	NA	NA	NA	NA	NA	1	NA	NA	NA	NA	NA	NA	NA	NA	1	1	0	NA	1	0	NA	NA	NA	0	NA	NA	NA	NA	NA	NA	NA	NA	NA	NA	NA	NA	NA	NA	NA	NA	NA	NA
23	2	0	NA	2	2	1	2	NA	NA	NA	NA	NA	NA	NA	NA	NA	NA	NA	NA	1	0	1	1	2	NA	1	1	NA	NA	NA	NA	1	NA	NA	1	2	NA	NA	2	NA	NA	NA	0	NA	NA	NA	NA	NA	NA
24	2	2	0	NA	NA	NA	NA	NA	NA	NA	NA	NA	NA	NA	NA	NA	NA	NA	0	NA	NA	NA	0	NA	NA	NA	NA	NA	NA	NA	NA	NA	NA	NA	NA	NA	NA	NA	1	NA	NA	NA	NA	NA	NA	NA	NA	NA	NA
25	1	0	0	2	2	2	2	0	0	1	2	NA	2	NA	NA	NA	NA	0	0	0	0	0	0	NA	NA	NA	NA	NA	NA	NA	NA	NA	NA	NA	NA	NA	NA	NA	NA	NA	NA	NA	NA	NA	NA	NA	NA	NA	NA
[truncated: 5 more columns]

## Sheet: Comparison tests
	Credibility
Language	English	German	Hungarian	Romanian	Russian		Compared subsamples	Test	P value
RQS	7.5	7.5	8.33333	3.33333	5		English vs. German	Student's t test	0.1923
	9.16667	5.83333	7.5	4.16667	5.83333		English vs. Hungarian	Student's t test	0.0018
	5	5.83333	6.66667	3.33333	5.83333		English vs. Romanian	Mann-Whitney test	<0,0001
	8.33333	5.83333	5	3.33333	3.33333		English vs. Russian	Mann-Whitney test	<0,0001
	5.83333	5	3.33333	4.16667	4.16667		German vs. Hungarian	Student's t test	0.0121
	9.16667	5	5.83333	3.33333	5		German vs. Romanian	Mann-Whitney test	<0,0001
	8.33333	6.66667	7.5	5.83333	4.16667		German vs. Russian	Mann-Whitney test	0.0004
	6.66667	5	4.16667	3.33333	6.66667		Hungarian vs. Romanian	Mann-Whitney test	0.3716
	7.5	7.5	3.33333	4.16667	3.33333		Hungarian vs. Russian	Mann-Whitney test	0.9458
	5	4.16667	0	3.33333	2.5		Romanian vs. Russian	Mann-Whitney test	0.1608
	5.83333	4.16667	0	2.5	2.5
	5.83333	4.16667	2.5	4.16667	6.66667
	5	3.33333	2.5	3.33333	3.33333
	4.16667	5.83333	4.16667	2.5	2.5
	6.66667	7.5	4.16667	5	3.33333
	5.83333	5	5	2.5	2.5
	4.16667	2.5	1.66667	1.66667	3.33333
	9.16667	7.5	5	3.33333	4.16667
	4.16667	6.66667	0	0.833333	3.33333
	4.16667	5	0	3.33333	2.5
	4.16667	5	7.5	0	2.5
	6.66667	4.16667	0.833333	0.833333	2.5
	3.33333	4.16667	0	0	4.16667
	5	5.83333	0	3.33333	3.33333
	3.33333	5.83333	8.33333	4.16667	4.16667
Mean	6	5.4	3.7	3	3.864
SD	1.8	1.338	2.9	1.4	1.323
Normality	Yes	Yes	Yes	No	No
	Completeness
Language	English	German	Hungarian	Romanian	Russian		Compared subsamples	Test	P value
RCS	1.8	4.6	3.8	5.4	5		English vs. German	Student's t test	0.0024
	4.6	3.6	2.2	2.2	4.6		English vs. Hungarian	Student's t test	0.043
	2.2	4.8	5	2.8	3.2		English vs. Romanian	Mann-Whitney test	<0,0001
	6.2	5	2.8	3.8	1.8		English vs. Russian	Student's t test	<0,0001
	3.4	4.2	5.4	1	5.2		German vs. Hungarian	Student's t test	0.338
	5.6	3.2	4.8	1.6	0.8		German vs. Romanian	Mann-Whitney test	0.011
	6.8	3.4	3.4	1.6	1		German vs. Russian	Student's t test	0.0111
	5.8	4.4	4	2.6	1.8		Hungarian vs. Romanian	Mann-Whitney test	0.0028
	5.6	3	2.6	1	1		Hungarian vs. Russian	Student's t test	0.002
	6	3.4	6.8	1.6	2.2		Romanian vs. Russian	Mann-Whitney test	0.9458
	6.8	2.6	7.6	1	1
	5.2	3.4	2.4	3.2	1.6
	4.4	2.6	3.4	1.2	1.2
	4.4	2	3	5.2	2.2
	5.4	6	3.6	1.4	2.8
	6.4	2.6	2.4	1.4	2.2
	3.2	1.4	2.6	3	1
	2.2	4.2	2.6	2.8	1.8
	3.2	3.2	4	3.4	2.4
	3.6	2.4	3.6	1.2	2.6
	3.6	1	2	0.6	3.4
	5.2	3.2	5.2	2.2	1.8
	1.2	2.4	4.2	5.2	3.6
	6.4	3.6	1.6	2.8	1.2
	5	1.8	2.2	1	3.6
Mean	4.568	3.28	3.648	2.368	2.36
SD	1.633	1.176	1.494	1.401	1.285
Normality	Yes	Yes	Yes	No	Yes
	Accuracy
Language	English	German	Hungarian	Romanian	Russian		Compared subsamples	Test	P value
RAS	5.55556	5.21739	4.21053	5.18519	3.8		English vs. German	Student's t test	0.0043
	4.13043	4.72222	5	3.18182	5		English vs. Hungarian	Student's t test	0.113
	5.90909	4.58333	3.2	3.57143	3.125		English vs. Romanian	Student's t test	<0,0001
	4.67742	7	5.71429	4.21053	3.88889		English vs. Russian	Student's t test	0.0012
	3.52941	5	5	5	6.53846		German vs. Hungarian	Student's t test	0.1832
	4.64286	5.3125	5.41667	3.75	7.5		German vs. Romanian	Student's t test	0.0638
	5.29412	3.23529	5.29412	4.375	2		German vs. Russian	Student's t test	0.1831
	5.34483	4.77273	7	4.23077	0		Hungarian vs. Romanian	Student's t test	0.0048
	6.78571	4	2.69231	1	6		Hungarian vs. Russian	Student's t test	0.0286
	6.16667	3.82353	6.91176	2.5	1.36364		Romanian vs. Russian	Student's t test	0.8808
	7.05882	3.07692	6.71053	7	6
	5.96154	5	5.83333	2.1875	0.625
	6.13636	4.23077	4.70588	4.16667	4.16667
	5.22727	5.5	3.33333	5	4.09091
	5.18519	5	5.83333	2.14286	3.92857
	8.4375	3.07692	5	2.85714	3.18182
	3.125	3.57143	2.69231	4.66667	1
	4.09091	5.71429	4.23077	3.92857	1.11111
	4.6875	3.125	5.25	4.41176	5
	3.61111	4.58333	4.44444	2.5	3.07692
	6.11111	3	2.72727	1.66667	3.23529
	5.19231	2.8125	4.03846	2.72727	3.33333
	4.16667	2.91667	5.2381	5.38462	6.11111
	8.4375	3.88889	3.75	2.5	4.16667
	3.8	3.88889	4.09091	2	3.88889
Mean	5.328	4.28	4.724	3.612	3.684
SD	1.389	1.063	1.254	1.402	1.933
Normality	Yes	Yes	Yes	Yes	Yes

## Sheet: Correlation tests
	English language			German language			Hungarian language			Romanian language			Russian language
	RQS	RCS	RAS	RQS	RCS	RAS	RQS	RCS	RAS	RQS	RCS	RAS	RQS	RCS	RAS		Language	Tested variables	Test	r value	P value
	7.5	1.8	5.55556	7.5	4.6	5.21739	8.33333	3.8	4.21053	3.33333	5.4	5.18519	5	5	3.8		English	RQS vs. RCS	Spearman	0.3439	0.0923
	9.16667	4.6	4.13043	5.83333	3.6	4.72222	7.5	2.2	5	4.16667	2.2	3.18182	5.83333	4.6	5			RQS vs. RAS	Spearman	0.05778	0.7838
	5	2.2	5.90909	5.83333	4.8	4.58333	6.66667	5	3.2	3.33333	2.8	3.57143	5.83333	3.2	3.125		German	RQS vs. RCS	Spearman	0.4672	0.0185
	8.33333	6.2	4.67742	5.83333	5	7	5	2.8	5.71429	3.33333	3.8	4.21053	3.33333	1.8	3.88889			RQS vs. RAS	Spearman	0.3994	0.048
	5.83333	3.4	3.52941	5	4.2	5	3.33333	5.4	5	4.16667	1	5	4.16667	5.2	6.53846		Hungarian	RQS vs. RCS	Spearman	-0.3507	0.0856
	9.16667	5.6	4.64286	5	3.2	5.3125	5.83333	4.8	5.41667	3.33333	1.6	3.75	5	0.8	7.5			RQS vs. RAS	Spearman	-0.194	0.3527
	8.33333	6.8	5.29412	6.66667	3.4	3.23529	7.5	3.4	5.29412	5.83333	1.6	4.375	4.16667	1	2		Romanian	RQS vs. RCS	Spearman	-0.2592	0.2108
	6.66667	5.8	5.34483	5	4.4	4.77273	4.16667	4	7	3.33333	2.6	4.23077	6.66667	1.8	0			RQS vs. RAS	Spearman	-0.3169	0.1228
	7.5	5.6	6.78571	7.5	3	4	3.33333	2.6	2.69231	4.16667	1	1	3.33333	1	6		Russian	RQS vs. RCS	Spearman	0.128	0.5419
	5	6	6.16667	4.16667	3.4	3.82353	0	6.8	6.91176	3.33333	1.6	2.5	2.5	2.2	1.36364			RQS vs. RAS	Spearman	-0.0645	0.7594
	5.83333	6.8	7.05882	4.16667	2.6	3.07692	0	7.6	6.71053	2.5	1	7	2.5	1	6
	5.83333	5.2	5.96154	4.16667	3.4	5	2.5	2.4	5.83333	4.16667	3.2	2.1875	6.66667	1.6	0.625
	5	4.4	6.13636	3.33333	2.6	4.23077	2.5	3.4	4.70588	3.33333	1.2	4.16667	3.33333	1.2	4.16667
	4.16667	4.4	5.22727	5.83333	2	5.5	4.16667	3	3.33333	2.5	5.2	5	2.5	2.2	4.09091
	6.66667	5.4	5.18519	7.5	6	5	4.16667	3.6	5.83333	5	1.4	2.14286	3.33333	2.8	3.92857
	5.83333	6.4	8.4375	5	2.6	3.07692	5	2.4	5	2.5	1.4	2.85714	2.5	2.2	3.18182
	4.16667	3.2	3.125	2.5	1.4	3.57143	1.66667	2.6	2.69231	1.66667	3	4.66667	3.33333	1	1
	9.16667	2.2	4.09091	7.5	4.2	5.71429	5	2.6	4.23077	3.33333	2.8	3.92857	4.16667	1.8	1.11111
	4.16667	3.2	4.6875	6.66667	3.2	3.125	0	4	5.25	0.833333	3.4	4.41176	3.33333	2.4	5
	4.16667	3.6	3.61111	5	2.4	4.58333	0	3.6	4.44444	3.33333	1.2	2.5	2.5	2.6	3.07692
	4.16667	3.6	6.11111	5	1	3	7.5	2	2.72727	0	0.6	1.66667	2.5	3.4	3.23529
	6.66667	5.2	5.19231	4.16667	3.2	2.8125	0.833333	5.2	4.03846	0.833333	2.2	2.72727	2.5	1.8	3.33333
	3.33333	1.2	4.16667	4.16667	2.4	2.91667	0	4.2	5.2381	0	5.2	5.38462	4.16667	3.6	6.11111
	5	6.4	8.4375	5.83333	3.6	3.88889	0	1.6	3.75	3.33333	2.8	2.5	3.33333	1.2	4.16667
	3.33333	5	3.8	5.83333	1.8	3.88889	8.33333	2.2	4.09091	4.16667	1	2	4.16667	3.6	3.88889
Mean	6	4.568	5.328	5.4	3.28	4.28	3.7	3.648	4.724	3	2.368	3.612	3.864	2.36	3.684
SD	1.8	1.633	1.389	1.338	1.176	1.063	2.9	1.494	1.254	1.4	1.401	1.402	1.323	1.285	1.933
